# Supplementary material for: Identification of chilling-responsive microRNAs and their targets in vegetable soybean (Glycine max L.)
Source: Sci Rep. 2016 May 24;6:26619. doi: 10.1038/srep26619 (PMC4877674; doi:10.1038/srep26619)
Supplement: Supplementary Tables [file srep26619-s2.xls]

## Sheet: Table S1
Table S1 Known miRNA identified in vegetable soybean.
Family	miRNA name	miRNA sequence	genomeID	strand	start	end	genome_seq	type	SS	hairpinLen	CG%	dG	MFEI	raw reads (control)	raw read (chilling-treated)
miR156	gma-miR156a	TGACAGAAGAGAGTGAGCAC	Chr02	+	38792955	38793054	gagagaggcTGACAGAAGAGAGTGAGCACatactagtggagattgtatgagggcatacaattgcgggtgcgtGCTCACTTCTCTATCTGTCAGCttccca	5'	....(((((((((((((((((((((((((..(((......(((((((((....)))))))))...)))..)))))))).))))).))))))))))))...	93	50	-54	1.1	10368.1	3430.69
	gma-miR156a	TGACAGAAGAGAGTGAGCAC	Chr04	-	5047194	5047294	cttagaaatTGACAGAAGAGAGTGAGCACacagaagcacttggtatagttatatactgttgcttttgcgtGCTCACTTCTCTTTCTGTCAACttccagtgc	5'	....(((.(((((((((((((((((((((.((((((((...((((((....))))))..)))))))).)))))))).)))).))))))))).)))......	91	41.6	-50.4	1.2	10368.1	3430.69
	gma-miR156a	TGACAGAAGAGAGTGAGCAC	Chr06	-	4705075	4705190	ttcttgggacatagaaatTGACAGAAGAGAGTGAGCACacagaggcacttggtatagtatatatactattgcttttgcgtGCTCACTTCTCTTTCTGTCAACttccagtgctggaa	5'	...(..(.((...(((.(((((((((((((((((((((.((((((((..(((((((.....))))))).)))))))).)))))))).)))).))))))))).)))..)).)..)..	111	41.4	-55.9	1.2	10368.1	3430.69
	gma-miR156a	TGACAGAAGAGAGTGAGCAC	Chr14	+	9223981	9224092	gggtaagagaggTGACAGAAGAGAGTGAGCACacatggtattttcttggatgatataagatttcatgcttgaaactatgcgtGCTCATTCTCTATCTGTCacccatcatcat	5'	......((..((((((((((((((((((((((.((((((...(((..((((((.........)))).)).))))))))).))))))))))))).)))))))))..)).....	101	41.1	-51.6	1.1	10368.1	3430.69
	gma-miR156a	TGACAGAAGAGAGTGAGCAC	Chr14	-	10456738	10456826	aaatTGACAGAAGAGAGTGAGCACaaagaggcacttgatataattctatatcactgcttttgtgtGCTCACCACTCTTTCTGTCGGTTt	5'	(((..((((((((((.(((((((((.(((((((..(((((((....))))))).))))))).)))))))))..))))).)))))..)))	89	39.3	-43.2	1.2	10368.1	3430.69
	gma-miR156a	TGACAGAAGAGAGTGAGCAC	Chr17	+	37469976	37470065	aaatTGACAGAAGAGAGTGAGCACaaagaggcacttgatataaatctatatcactgcttttgtgtGCTCACTACTCTTTCTGTCGGTTtt	5'	(((..((((((((((((((((((((.(((((((..(((((((....))))))).))))))).)))))))))).))))).)))))..))).	89	37.8	-46.1	1.4	10368.1	3430.69
	gma-miR156a	TGACAGAAGAGAGTGAGCAC	Chr17	-	4021217	4021350	cttcaggtttgttaatttgtggaggTGACAGAAGAGAGTGAGCACttggctctttcctagcatggatctttcgtgctaaaagctgtgtGCTCATTCTCTATCTGTCaccacctccttttactccctctcctctt	5'	....(((...((........((.((((((((((((((((((((((..((((......(((((((((...)))))))))..))))..))))))))))))).))))))))).)).......))..)))........	92	45.5	-56.1	0.9	10368.1	3430.69
	gma-miR156a	TGACAGAAGAGAGTGAGCAC	Chr17	-	5885507	5885628	cacaccagattgagagaggcTGACAGAAGAGAGTGAGCACatgctagtggtatttgtatgagggcatacaattgcgggtgcgtGCTCACTTCTCTATCTGTCAGCttcccattcttttttac	5'	......(((.((...(((((((((((((((((((((((((..((..(..((...((((((....))))))))..)..))..)))))))).))))).)))))))))))).)).))).......	109	46.7	-55.5	1	10368.1	3430.69
	gma-miR156a	TGACAGAAGAGAGTGAGCAC	Chr17	-	38139712	38139825	gggtaagggaggTGACAGAAGAGAGTGAGCACacatagtactttcttgaatgatataaggtttcatgcttgaagttATGCGTGCTTACTCTCTATCTGTCacccatcaccannn	5'	.(((..((..((((((((((((((((((((((.((((..(((((.....((((.........))))....))))))))).))))))))))))).)))))))))..)))))....	109	42.1	-50.7	1.1	10368.1	3430.69
	gma-miR156a	TGACAGAAGAGAGTGAGCAC	Chr04	+	4306348	4306451	taagggaggTGACAGAAGAGAGTGAGCACacataatactttcttgtaagataaagattcatgcttgaagttatgtgtgctcactctctatctgtcaccccacca	5'	....((.(((((((((((((((((((((((((((((...(((..(((.((.......)).)))..))))))))))))))))))))))).)))))))))))....	96	41.3	-58.6	1.4	10368.1	3430.69
	gma-miR156a	TGACAGAAGAGAGTGAGCAC	Chr06	+	4047089	4047194	ctaagggagaTGACAGAAGAGAGTGAGCACacatggtattttcttgcacgatgacgattcatgcttgaagctatgtgtgcttactctctatctgtcatcccatcac	5'	.....((.(((((((((((((((((((((((((((((...(((..(((.((.......)).)))..))))))))))))))))))))))).))))))))))).....	96	44.3	-58.4	1.2	10368.1	3430.69
	gma-miR156a	TGACAGAAGAGAGTGAGCAC	Chr13	+	22074983	22075087	tttgtggaggTGACAGAAGAGAGTGAGCACttggctctttcctagcatggatctaagttcacgccaaaagccgtgtgctctctctctatctgtcaccacctcctt	5'	.....((.(((((((((((((((.((((((..((((.(((....((.(((((....))))).)).)))))))..)))))).)))))).))))))))).)).....	95	49.5	-49.4	0.9	10368.1	3430.69
	gma-MIR156u-p3	GCTCACTTCTCTATCTGTCAGC	Chr02	+	38792955	38793054	gagagaggcTGACAGAAGAGAGTGAGCACatactagtggagattgtatgagggcatacaattgcgggtgcgtGCTCACTTCTCTATCTGTCAGCttccca	3'	....(((((((((((((((((((((((((..(((......(((((((((....)))))))))...)))..)))))))).))))).))))))))))))...	93	50	-54	1.1	9.5	27.5
	vun-MIR156a-p3	GCTCACTTCTCTTTCTGTCAAC	Chr04	-	5047194	5047294	cttagaaatTGACAGAAGAGAGTGAGCACacagaagcacttggtatagttatatactgttgcttttgcgtGCTCACTTCTCTTTCTGTCAACttccagtgc	3'	....(((.(((((((((((((((((((((.((((((((...((((((....))))))..)))))))).)))))))).)))).))))))))).)))......	91	41.6	-50.4	1.2	75	110.75
	gma-MIR156k-p3	GCTCACTTCTCTTTCTGTCAAC	Chr06	-	4705075	4705190	ttcttgggacatagaaatTGACAGAAGAGAGTGAGCACacagaggcacttggtatagtatatatactattgcttttgcgtGCTCACTTCTCTTTCTGTCAACttccagtgctggaa	3'	...(..(.((...(((.(((((((((((((((((((((.((((((((..(((((((.....))))))).)))))))).)))))))).)))).))))))))).)))..)).)..)..	111	41.4	-55.9	1.2	74.5	110.583
	stu-miR156h-3p	GCTCATTCTCTATCTGTC	Chr14	+	9223981	9224092	gggtaagagaggTGACAGAAGAGAGTGAGCACacatggtattttcttggatgatataagatttcatgcttgaaactatgcgtGCTCATTCTCTATCTGTCacccatcatcat	3'	......((..((((((((((((((((((((((.((((((...(((..((((((.........)))).)).))))))))).))))))))))))).)))))))))..)).....	101	41.1	-51.6	1.1	0.5	0
	gma-MIR156n-p3	GCTCACCACTCTTTCTGTCGGTT	Chr14	-	10456738	10456826	aaatTGACAGAAGAGAGTGAGCACaaagaggcacttgatataattctatatcactgcttttgtgtGCTCACCACTCTTTCTGTCGGTTt	3'	(((..((((((((((.(((((((((.(((((((..(((((((....))))))).))))))).)))))))))..))))).)))))..)))	89	39.3	-43.2	1.2	55	84.0833
	gma-MIR156o-p3	GCTCACTACTCTTTCTGTCGGTT	Chr17	+	37469976	37470065	aaatTGACAGAAGAGAGTGAGCACaaagaggcacttgatataaatctatatcactgcttttgtgtGCTCACTACTCTTTCTGTCGGTTtt	3'	(((..((((((((((((((((((((.(((((((..(((((((....))))))).))))))).)))))))))).))))).)))))..))).	89	37.8	-46.1	1.4	3753.5	7877.58
	gma-MIR156s-p3	GCTCATTCTCTATCTGTC	Chr17	-	4021217	4021350	cttcaggtttgttaatttgtggaggTGACAGAAGAGAGTGAGCACttggctctttcctagcatggatctttcgtgctaaaagctgtgtGCTCATTCTCTATCTGTCaccacctccttttactccctctcctctt	3'	....(((...((........((.((((((((((((((((((((((..((((......(((((((((...)))))))))..))))..))))))))))))).))))))))).)).......))..)))........	92	45.5	-56.1	0.9	0.5	0
	gma-MIR156a-p3	GCTCACTTCTCTATCTGTCAGC	Chr17	-	5885507	5885628	cacaccagattgagagaggcTGACAGAAGAGAGTGAGCACatgctagtggtatttgtatgagggcatacaattgcgggtgcgtGCTCACTTCTCTATCTGTCAGCttcccattcttttttac	3'	......(((.((...(((((((((((((((((((((((((..((..(..((...((((((....))))))))..)..))..)))))))).))))).)))))))))))).)).))).......	109	46.7	-55.5	1	9.5	27.5
	gma-MIR156y-p3	ATGCGTGCTTACTCTCTATCTGTC	Chr17	-	38139712	38139825	gggtaagggaggTGACAGAAGAGAGTGAGCACacatagtactttcttgaatgatataaggtttcatgcttgaagttATGCGTGCTTACTCTCTATCTGTCacccatcaccannn	3'	.(((..((..((((((((((((((((((((((.((((..(((((.....((((.........))))....))))))))).))))))))))))).)))))))))..)))))....	109	42.1	-50.7	1.1	0	1
	gma-miR156b	TTGACAGAAGAGAGAGAGCAC	Chr02	-	47699715	47699820	atatctcatgTTGACAGAAGAGAGAGAGCACaacccgggaatggttaaaggagtctttgcctttgttgggagtgtGCTCTCTCTTCCTCTGTCATCAtcacattca	5'	.......(((.(((((((.(((((((((((((.((((..((.(((.((((....))))))).))..))))..)))))))))))))..))))))).)))........	91	45.3	-45.3	0.9	207.04	311.996
	gma-miR156b	TTGACAGAAGAGAGAGAGCAC	Chr14	+	992155	992274	tgatgtgagatatctcatgTTGACAGAAGAGAGAGAGCACaacccgggaatggctaaaggagtctttgcctttgttgggagtgtGCCCTCTCTTCCTCTGTCATCAtcacattcacatgc	5'	..(((((((.......(((.(((((((.(((((((.(((((.((((..((.(((.((((....))))))).))..))))..))))).)))))))..))))))).)))....)))))))..	116	47.5	-48.1	0.8	207.04	311.996
	gma-MIR156f-p3	GCTCTCTCTTCCTCTGTCATCA	Chr02	-	47699715	47699820	atatctcatgTTGACAGAAGAGAGAGAGCACaacccgggaatggttaaaggagtctttgcctttgttgggagtgtGCTCTCTCTTCCTCTGTCATCAtcacattca	3'	.......(((.(((((((.(((((((((((((.((((..((.(((.((((....))))))).))..))))..)))))))))))))..))))))).)))........	91	45.3	-45.3	0.9	0	1
	gma-MIR156b-p3	GCCCTCTCTTCCTCTGTCATCA	Chr14	+	992155	992274	tgatgtgagatatctcatgTTGACAGAAGAGAGAGAGCACaacccgggaatggctaaaggagtctttgcctttgttgggagtgtGCCCTCTCTTCCTCTGTCATCAtcacattcacatgc	3'	..(((((((.......(((.(((((((.(((((((.(((((.((((..((.(((.((((....))))))).))..))))..))))).)))))))..))))))).)))....)))))))..	116	47.5	-48.1	0.8	1	2
	gma-miR156c	TTGACAGAAGATAGAGAGCAC	Chr05	+	41728607	41728736	ttaaggttgTTGACAGAAGATAGAGAGCACagatgatgatatgcatattatataaaaagcagctagggaactcatgaattgtgcatctcactcctttgtGCTCTCTATACTTCTGTCATCacccttcagc	5'	..((((.((.(((((((((((((((((((((((.(((((.(((((((............((...((....))..))...))))))).))).)).)))))))))))))).))))))))).)).))))....	124	39.2	-53.9	1.1	1566.19	2480.91
	gma-miR156c	TTGACAGAAGATAGAGAGCAC	Chr07	+	9384146	9384266	ggtaaggttgTTGACAGAAGATAGAGAGCACagatgatgatatgcacatatacatggaacaggaatttaagcaattgcatctcactcctttgtGCTCTCTAAGCTTCTGTCATCCacctcc	5'	....((((...(((((((((.(((((((((((((.(((((.(((((.............................))))).))).)).)))))))))))))..)))))))))...))))..	115	42.1	-45.8	0.9	1566.19	2480.91
	gma-miR156c	TTGACAGAAGATAGAGAGCAC	Chr08	+	3897496	3897646	ctacttggtaattaaggttgTTGACAGAAGATAGAGAGCACagatgatgatatgcatattatataatatatagcagggaactcatgatgaattgtgcatcttactcctttgtGCTCTCTATACTTCTGTCATCaccttcagcctccatttc	5'	......(((....((((.((.(((((((((((((((((((((((.(((((.(((((((.(((((...)))))..((....))..........))))))).))).)).)))))))))))))).))))))))).))))))..)))........	137	37.1	-53.9	1	1566.19	2480.91
	gma-miR156c	TTGACAGAAGATAGAGAGCAC	Chr09	-	40438047	40438161	agggttgTTGACAGAAGATAGAGAGCACagatagtgatatgcataaaaatatggaacgggaaagcaattgcatctcactcctttgtGCTCTCTAGGCTTCTGTCATCCacacctt	5'	(((((((.(((((((((.(((((((((((((.(((((.(((((.........................))))).)))))..)))))))))))))..)))))))))..)).)))))	115	42.6	-49.3	1	1566.19	2480.91
	gma-miR156c	TTGACAGAAGATAGAGAGCAC	Chr19	-	8868796	8868913	tgaacaatatcttgaacagtttgTTGACAGAAGATAGAGAGCACaggtgatcatacccaaaaaagcttttgtgtgtgAGCAGTTTTGTGCTCTCTATCTTCTgtcaatgtacttctca	5'	............(((..(((..((((((((((((((((((((((((.((.((((((.(((((....))))).)))))).))...))))))))))))))))))))))))..)))..)))	106	38.1	-53.8	1.2	1566.19	2480.91
	gma-miR156c	TTGACAGAAGATAGAGAGCAC	Chr02	+	7901956	7902058	ggtgatgctgTTGACAGAAGATAGAGAGCACagatgatgaaatgcaagaaaggaaatggcatcttactcttttgtgctctctagtcttcttgtcatcatcatt	5'	.((((((....(((((((((((((((((((((((.(((((.((((.............)))).))).)).))))))))))))).)))))).)))).)))))).	101	39.8	-42.4	1	1566.19	2480.91
	gma-miR156c	TTGACAGAAGATAGAGAGCAC	Chr16	-	5359989	5360173	acttgaccactaggcttatctctttccgtttctgagcatgcatactcattcacagcatcaaaatgcacagatcctgatggagattgcacagggcaggtgatgctagattgcaccatactcaactctggactttgtgattgaagtgTTGACAGAAGATAGAGAGCACaacctgagtcaaaggatcc	3'	..(((((...((((.....((((((...((((((..((.((((..(((.((((((..((....((((....(((....)))...))))(((((...(((.(((......))).)))......)))))))..)))))).))).)))))).))))))..)))))).....)))).))))).......	176	44.9	-47.5	0.6	1566.19	2480.91
	gma-miR156c	TTGACAGAAGATAGAGAGCAC	Chr18	-	57144436	57144559	aggaggtgttggtgatgctgCTGACAGAAGATAGAGAGCACtgatgatgaaatgcatgaaagggaatggcatctcactcctttgtgctctctagtcttctgtcatcatccttctccctcccctc	5'	.(((((....((.((((....((((((((((((((((((((..(.(((((.((((((........)).)))).))).)).)..))))))))).))))))))))).))))))....)))))....	119	48.4	-52.1	0.9	1566.19	2480.91
	gma-MIR156i-p3	GCTCTCTATACTTCTGTCATC	Chr05	+	41728607	41728736	ttaaggttgTTGACAGAAGATAGAGAGCACagatgatgatatgcatattatataaaaagcagctagggaactcatgaattgtgcatctcactcctttgtGCTCTCTATACTTCTGTCATCacccttcagc	3'	..((((.((.(((((((((((((((((((((((.(((((.(((((((............((...((....))..))...))))))).))).)).)))))))))))))).))))))))).)).))))....	124	39.2	-53.9	1.1	2	1
	gma-MIR156l-p3	GCTCTCTAAGCTTCTGTCATCC	Chr07	+	9384146	9384266	ggtaaggttgTTGACAGAAGATAGAGAGCACagatgatgatatgcacatatacatggaacaggaatttaagcaattgcatctcactcctttgtGCTCTCTAAGCTTCTGTCATCCacctcc	3'	....((((...(((((((((.(((((((((((((.(((((.(((((.............................))))).))).)).)))))))))))))..)))))))))...))))..	115	42.1	-45.8	0.9	4	40
	gma-MIR156d-p3	GCTCTCTATACTTCTGTCATC	Chr08	+	3897496	3897646	ctacttggtaattaaggttgTTGACAGAAGATAGAGAGCACagatgatgatatgcatattatataatatatagcagggaactcatgatgaattgtgcatcttactcctttgtGCTCTCTATACTTCTGTCATCaccttcagcctccatttc	3'	......(((....((((.((.(((((((((((((((((((((((.(((((.(((((((.(((((...)))))..((....))..........))))))).))).)).)))))))))))))).))))))))).))))))..)))........	137	37.1	-53.9	1	2	1
	gma-MIR156m-p3	GCTCTCTAGGCTTCTGTCATCC	Chr09	-	40438047	40438161	agggttgTTGACAGAAGATAGAGAGCACagatagtgatatgcataaaaatatggaacgggaaagcaattgcatctcactcctttgtGCTCTCTAGGCTTCTGTCATCCacacctt	3'	(((((((.(((((((((.(((((((((((((.(((((.(((((.........................))))).)))))..)))))))))))))..)))))))))..)).)))))	115	42.6	-49.3	1	3	31
	gma-MIR156g-p3	AGCAGTTTTGTGCTCTCTATCTTCT	Chr19	-	8868796	8868913	tgaacaatatcttgaacagtttgTTGACAGAAGATAGAGAGCACaggtgatcatacccaaaaaagcttttgtgtgtgAGCAGTTTTGTGCTCTCTATCTTCTgtcaatgtacttctca	3'	............(((..(((..((((((((((((((((((((((((.((.((((((.(((((....))))).)))))).))...))))))))))))))))))))))))..)))..)))	106	38.1	-53.8	1.2	0	2
	gma-miR156p	TTGACAGAAGAAAGGGAGCAC	Chr11	-	462200	462299	ctttgggagaTTGACAGAAGAAAGGGAGCACatgctgcaattatatcaacacatacctttgccgtgcgtGCTCTCTTTTCTTCCTGTCAATCtcgaatca	5'	......(((((((((((((((((((((((((..((.((((...(((......)))...)))).))..)))))).)))))))).)))))))))))......	88	44	-43.8	1	368.822	461.1
	gma-miR156p	TTGACAGAAGAAAGGGAGCAC	Chr01	+	56198669	56198768	cttttagagaTTGACAGAAGAAAGGGAGCACatactgcaattatatgaacacatacctttgccgtgcgtgctctcttttcttgctgtcaatctcgtatta	5'	......(((((((((((((((((((((((((..((.((((...((((....))))...)))).))..)))))).)))))))).)))))))))))......	88	40	-46.4	1.2	368.822	461.1
	gma-MIR156p-p3	GCTCTCTTTTCTTCCTGTCAATC	Chr11	-	462200	462299	ctttgggagaTTGACAGAAGAAAGGGAGCACatgctgcaattatatcaacacatacctttgccgtgcgtGCTCTCTTTTCTTCCTGTCAATCtcgaatca	3'	......(((((((((((((((((((((((((..((.((((...(((......)))...)))).))..)))))).)))))))).)))))))))))......	88	44	-43.8	1	0	1
	gma-miR156r	CTGACAGAAGATAGAGAGCAT	Chr16	+	6633951	6634116	ttgttaattgcttttttctcttctagttatatggggttcgtgatcataatatgatgacaatcctaatgcataatattctttcgtattttatgcagagagagtgaaggatcaagcacatgcataagatagagcctgCTGACAGAAGATAGAGAGCATagctgaacat	3'	.((((...((((((((..((((((.((((..(((((((.((.(((((...))))).)))))))))..............(((.(((((((((((.......(((....)))......)))))))))))))).....)))))))))).))))))))......)))).	164	35.5	-43.9	0.7	2402.13	137.381
miR159	gma-miR159a-5p	GAGCTCCTTGAAGTCCAATT	Chr07	-	9561934	9562144	caaagggggttatggagtgGAGCTCCTTGAAGTCCAATTgaggatcttactgggtggattgagctgcttagctatggatcccacagttctacccatcattaagtgcttttgtggtagtcttgtggcttccatatctggggagcttcatttgcctttatagtattatccttcTTTGGATTGAAGGGAGCTCTAcacccttctccccttttgt	5'	(((((((((....((.((((((((((((..(((((((..((((((..(((((((..(((..((((.(..((.((((((..((((((..(((((((..............)).)))))..))))))..)))))).))..).))))..)))..)))....))))..))))))..)))))))..)))))))))))).)).....))))))))).	210	45.5	-106	1.1	56.1667	42.1667
	gma-miR159a-5p	GAGCTCCTTGAAGTCCAATT	Chr09	+	40267013	40267226	aattaaaggggattatgaagtgGAGCTCCTTGAAGTCCAATTgaggatcttactgggtgaattgagctgcttagctatggatcccacagttctacccatcaataagtgcttttgtggtagtcttgtggcttccatatctggggagcttcatttgcctttatagtattaaccttcTTTGGATTGAAGGGAGCTCTAcacccttctcttcttttct	5'	....((((..((.......((((((((((((..(((((((..((((....(((((((..(((..((((.(..((.((((((..((((((..(((((((..............)).)))))..))))))..)))))).))..).))))..)))..)))....))))....))))..)))))))..)))))))))))).......))..))))...	177	42.1	-90.2	1	56.1667	42.1667
	gma-miR159a-3p	TTTGGATTGAAGGGAGCTCTA	Chr07	-	9561934	9562144	caaagggggttatggagtgGAGCTCCTTGAAGTCCAATTgaggatcttactgggtggattgagctgcttagctatggatcccacagttctacccatcattaagtgcttttgtggtagtcttgtggcttccatatctggggagcttcatttgcctttatagtattatccttcTTTGGATTGAAGGGAGCTCTAcacccttctccccttttgt	3'	(((((((((....((.((((((((((((..(((((((..((((((..(((((((..(((..((((.(..((.((((((..((((((..(((((((..............)).)))))..))))))..)))))).))..).))))..)))..)))....))))..))))))..)))))))..)))))))))))).)).....))))))))).	210	45.5	-106	1.1	559.333	572.333
	gma-miR159a-3p	TTTGGATTGAAGGGAGCTCTA	Chr09	+	40267013	40267226	aattaaaggggattatgaagtgGAGCTCCTTGAAGTCCAATTgaggatcttactgggtgaattgagctgcttagctatggatcccacagttctacccatcaataagtgcttttgtggtagtcttgtggcttccatatctggggagcttcatttgcctttatagtattaaccttcTTTGGATTGAAGGGAGCTCTAcacccttctcttcttttct	3'	....((((..((.......((((((((((((..(((((((..((((....(((((((..(((..((((.(..((.((((((..((((((..(((((((..............)).)))))..))))))..)))))).))..).))))..)))..)))....))))....))))..)))))))..)))))))))))).......))..))))...	177	42.1	-90.2	1	559.333	572.333
	gma-miR159d	AGCTGCTTAGCTATGGATCCC	Chr09	+	40267067	40267169	gggtgaattgAGCTGCTTAGCTATGGATCCCacagttctacccatcaataagtgcttttgtggtagtcttgtggCTTCCATATCTGGGGAGCTTCatttgcct	5'	(((..(((..((((.(..((.((((((..((((((..(((((((..............)).)))))..))))))..)))))).))..).))))..)))..)))	103	46.6	-45.2	0.9	22.6667	2.66667
	gma-MIR159d-p3	CTTCCATATCTGGGGAGCTTC	Chr09	+	40267067	40267169	gggtgaattgAGCTGCTTAGCTATGGATCCCacagttctacccatcaataagtgcttttgtggtagtcttgtggCTTCCATATCTGGGGAGCTTCatttgcct	3'	(((..(((..((((.(..((.((((((..((((((..(((((((..............)).)))))..))))))..)))))).))..).))))..)))..)))	103	46.6	-45.2	0.9	145.833	36.3333
miR160	gma-miR160a-5p	TGCCTGGCTCCCTGTATGCCA	Chr03	-	39256140	39256247	tacttggcgTGCCTGGCTCCCTGTATGCCAtttgcagagcccatcaggacagtgatggccttaacgaatgGCGTGCGAGGAGCCATGCATGctgtgtgttattattaa	5'	(((..(((((((.(((((((..((((((((((((..(((.((((((......)))))).)))..))))))))))))..))))))).)))))))..)))..........	98	51.9	-57.8	1	22.6667	37.1667
	gma-miR160a-5p	TGCCTGGCTCCCTGTATGCCA	Chr10	-	4750208	4750304	tacattgtgTGCCTGGCTCCCTGTATGCCAtttgtagaccccatcacaatggtgatggccttatcaaatgGCGTATGAGGAGTCATGCATGctgtgt	5'	.(((..(..(((.(((((((..((((((((((((......(((((((....)))))))......))))))))))))..))))))).)))..)..)))	96	48.5	-51.1	1.1	22.6667	37.1667
	gma-miR160a-5p	TGCCTGGCTCCCTGTATGCCA	Chr10	-	44431708	44431826	catgcatacatatgtgtatgTGCCTGGCTCCCTGTATGCCAtttgtagagctcatcgaagcatcaatgacctttgtggatgGCGTATGAGGAGCCAAGCATAtttcatatacatacatg	5'	((((.((..(((((...((((((.(((((((..((((((((((..(((((.((((.((....)).)))).)))))..))))))))))..))))))).))))))..)))))..)).))))	119	43.7	-55.3	1.1	22.6667	37.1667
	gma-miR160a-5p	TGCCTGGCTCCCTGTATGCCA	Chr13	-	25235556	25235646	TGCCTGGCTCCCTGTATGCCAtttgtagaccccattacaaaggtgatggccttagcaaatgGCGTATGAGGAGTCATGCATGctgtgtttt	5'	(((.(((((((..(((((((((((((..(..(((((((....)))))))..)..)))))))))))))..))))))).)))...........	80	48.4	-44	1	22.6667	37.1667
	gma-miR160a-5p	TGCCTGGCTCCCTGTATGCCA	Chr19	-	43999522	43999612	TGCCTGGCTCCCTGTATGCCAtttgcagagcccatcaggacagtgatggccttaacgaatgGCGTGCGAGGAGCCATGCATGttgtgcgtt	5'	(((.(((((((..((((((((((((..(((.((((((......)))))).)))..))))))))))))..))))))).)))...........	80	56	-47.8	0.9	22.6667	37.1667
	gma-miR160a-5p	TGCCTGGCTCCCTGTATGCCA	Chr20	+	41672370	41672459	atgtgtatgTGCCTGGCTCCCTGTATGCCAtttgcatagttcattgagcatcaatgatctttgtgaatgGCGTATGAGGAGCCAAGCATA	5'	.......(((((.(((((((..((((((((((..((.((.((((((.....)))))).)).))..))))))))))..))))))).)))))	83	44.4	-49.8	1.2	22.6667	37.1667
	cpa-MIR160a-p3	GCGTGCGAGGAGCCATGCATG	Chr03	-	39256140	39256247	tacttggcgTGCCTGGCTCCCTGTATGCCAtttgcagagcccatcaggacagtgatggccttaacgaatgGCGTGCGAGGAGCCATGCATGctgtgtgttattattaa	3'	(((..(((((((.(((((((..((((((((((((..(((.((((((......)))))).)))..))))))))))))..))))))).)))))))..)))..........	98	51.9	-57.8	1	5	1
	gma-MIR160f-p3	GCGTATGAGGAGTCATGCATG	Chr10	-	4750208	4750304	tacattgtgTGCCTGGCTCCCTGTATGCCAtttgtagaccccatcacaatggtgatggccttatcaaatgGCGTATGAGGAGTCATGCATGctgtgt	3'	.(((..(..(((.(((((((..((((((((((((......(((((((....)))))))......))))))))))))..))))))).)))..)..)))	96	48.5	-51.1	1.1	49.5	64
	gma-miR160a-3p	GCGTATGAGGAGCCAAGCATA	Chr10	-	44431708	44431826	catgcatacatatgtgtatgTGCCTGGCTCCCTGTATGCCAtttgtagagctcatcgaagcatcaatgacctttgtggatgGCGTATGAGGAGCCAAGCATAtttcatatacatacatg	3'	((((.((..(((((...((((((.(((((((..((((((((((..(((((.((((.((....)).)))).)))))..))))))))))..))))))).))))))..)))))..)).))))	119	43.7	-55.3	1.1	297.5	471
	gma-miR160a-3p	GCGTATGAGGAGCCAAGCATA	Chr20	+	41672370	41672459	atgtgtatgTGCCTGGCTCCCTGTATGCCAtttgcatagttcattgagcatcaatgatctttgtgaatgGCGTATGAGGAGCCAAGCATA	3'	.......(((((.(((((((..((((((((((..((.((.((((((.....)))))).)).))..))))))))))..))))))).)))))	83	44.4	-49.8	1.2	297.5	471
	gma-MIR160d-p3	GCGTATGAGGAGTCATGCATG	Chr13	-	25235556	25235646	TGCCTGGCTCCCTGTATGCCAtttgtagaccccattacaaaggtgatggccttagcaaatgGCGTATGAGGAGTCATGCATGctgtgtttt	3'	(((.(((((((..(((((((((((((..(..(((((((....)))))))..)..)))))))))))))..))))))).)))...........	80	48.4	-44	1	49.5	64
	gma-MIR160c-p3	GCGTGCGAGGAGCCATGCATG	Chr19	-	43999522	43999612	TGCCTGGCTCCCTGTATGCCAtttgcagagcccatcaggacagtgatggccttaacgaatgGCGTGCGAGGAGCCATGCATGttgtgcgtt	3'	(((.(((((((..((((((((((((..(((.((((((......)))))).)))..))))))))))))..))))))).)))...........	80	56	-47.8	0.9	5	1
miR162	gma-MIR162c-p5	TGGAGGCAGCGGTTCATCGATC	Chr05	+	1431942	1432063	gagatgaggtgaagtcacTGGAGGCAGCGGTTCATCGATCtcttcctgaatttggttgtggaagaacacaaagcaagaatcggTCGATAAACCTCTGCATCCAGcgctcactttgcctctct	5'	.(((.((((..((((..(((((.((((.((((.(((((((..(((.((.......(((((......)))))..)).)))..))))))).)))).)))).))))).....))))..)))))))	121	49.2	-50.9	0.8	137	226
	gma-miR162a	TCGATAAACCTCTGCATCCAG	Chr05	+	1431942	1432063	gagatgaggtgaagtcacTGGAGGCAGCGGTTCATCGATCtcttcctgaatttggttgtggaagaacacaaagcaagaatcggTCGATAAACCTCTGCATCCAGcgctcactttgcctctct	3'	.(((.((((..((((..(((((.((((.((((.(((((((..(((.((.......(((((......)))))..)).)))..))))))).)))).)))).))))).....))))..)))))))	121	49.2	-50.9	0.8	161.5	86
	gma-miR162a	TCGATAAACCTCTGCATCCAG	Chr06	-	20376385	20376486	gtgaagtcactGGATGCAGCGGTTCATCGATCtcttcctgaatcgttgtttaacatcagaaccatgaatcgaTCGATAAACCTCTGCATCCAGcgctcactc	3'	(((.(((..((((((((((.((((.(((((((..(((.((..((..((.....))...))..)).)))..))))))).)))).)))))))))).))))))..	100	47.1	-43.2	0.9	161.5	86
	gma-MIR162a-p5	GGATGCAGCGGTTCATCGATC	Chr06	-	20376385	20376486	gtgaagtcactGGATGCAGCGGTTCATCGATCtcttcctgaatcgttgtttaacatcagaaccatgaatcgaTCGATAAACCTCTGCATCCAGcgctcactc	5'	(((.(((..((((((((((.((((.(((((((..(((.((..((..((.....))...))..)).)))..))))))).)))).)))))))))).))))))..	100	47.1	-43.2	0.9	2	2
miR164	gma-miR164a	TGGAGAAGCAGGGCACGTGCA	Chr02	+	1535426	1535520	gctacttgtTGGAGAAGCAGGGCACGTGCAactctctcggctctctttaagcgccattgaaccctttgCACGTGCTCCCCTTCTCCAACacggct	5'	(((...(((((((((((..((((((((((((...((..(((.((.....)).)))...)).....))))))))))))..))))))))))).))).	94	55.8	-46	0.9	583.85	2634.1
	gma-miR164a	TGGAGAAGCAGGGCACGTGCA	Chr03	+	43533426	43533528	aggtcttgcTGGAGAAGCAGGGCACGTGCAacttccctctcactcagagactctatgcttgttcaagctgattttgCACGTGCTCTCCTTTTCCAGCttgatt	5'	..(((..((((((((((.(((((((((((((..((..((((.....))))......((((....)))).))..))))))))))))).))))))))))..))).	100	49.5	-51.8	1	583.85	2634.1
	gma-miR164a	TGGAGAAGCAGGGCACGTGCA	Chr03	+	44895640	44895731	gctccttgtTGGAGAAGCAGGGCACGTGCAagtctcttggctctcaaatgccactgaaccctttgCACGTGCTCCCCTTCTCCAACacgggt	5'	..(((.(((((((((((..(((((((((((((..((.((((........))))..))....)))))))))))))..))))))))))).))).	89	56.5	-49.6	1	583.85	2634.1
	gma-miR164a	TGGAGAAGCAGGGCACGTGCA	Chr09	-	49457268	49457425	ttgtgcaagaTGGAGAAGCAGGGCACGTGCAatactacctcatgaacacacggcgtgtgagctcggagatcaatcacattcttttctgcttcatttgaccaacccagagagatcctatgagttagtccttCATGTGCCCCCCTTCCCCATcatgacaa	5'	((((.((.(((((.((((..(((((((((....((((.((((((..........((((((.............))))))..(((((((................)))))))....)))))).))))....)))))))))..)))).))))).))))))	158	48.7	-50.5	0.7	583.85	2634.1
	gma-miR164a	TGGAGAAGCAGGGCACGTGCA	Chr10	+	1558472	1558583	gggtgagaagctccttgtTGGAGAAGCAGGGCACGTGCAactctctaggctctcttaagcgccattgaaccctttgCACGTGCTCCCCTTCTCCAACacggcttcctcaccc	5'	((((((((((((...(((((((((((..((((((((((((...((..(((.((....)).)))...)).....))))))))))))..))))))))))).)))))).))))))	112	57.1	-61.8	1	583.85	2634.1
	gma-miR164a	TGGAGAAGCAGGGCACGTGCA	Chr10	+	38618021	38618110	gttaactcctgtTGGAGAAGCAGGGCACGTGCAactcacttctagttaatctgattttgCACGTGCTCCCCTTCTCCAACacgattttcc	5'	......((.(((((((((((..((((((((((((.(((.............)))..))))))))))))..))))))))))).))......	78	47.8	-39.7	0.9	583.85	2634.1
	gma-miR164a	TGGAGAAGCAGGGCACGTGCA	Chr18	+	49506475	49506631	ttgtgcaagaTGGAGAAGCAGGGCACGTGCAatactaactcatgaacactacacggggcgtgaactcggagaatcatattctcttctgcttcatttcaccaacaagagagatcctattagttagttcttCATGTGCCCCTCTTCCCCATCatgacaa	5'	((((.((.(((((.((((..(((((((((....(((((((.(((..........(..(((.((....(((((((...))))))))))))..).((((........)))).....))).)))))))....)))))))))..)))).))))).))))))	157	45.2	-53.2	0.7	583.85	2634.1
	gma-miR164a	TGGAGAAGCAGGGCACGTGCA	Chr19	+	48279156	48279243	aggtcttgcTGGAGAAGCAGGGCACGTGCAacattcctgatgcttgctccagcttattttgCACGTGCTCTCCTTTTCCAGCttgatt	5'	..(((..((((((((((.(((((((((((((.((..(((..........)))...)).))))))))))))).))))))))))..))).	85	50	-44.7	1	583.85	2634.1
	gma-miR164a	TGGAGAAGCAGGGCACGTGCA	Chr19	+	49681662	49681756	agctccttgtTGGAGAAGCAGGGCACGTGCAagtctcttggatctcaaatgccactgaaccctttgCACGTGCTCCCCTTCTCCAACacgggttt	5'	(((.((.(((((((((((..(((((((((((((..((.(((..........)))..))....)))))))))))))..))))))))))).))))).	94	53.7	-45	0.9	583.85	2634.1
	gma-miR164a	TGGAGAAGCAGGGCACGTGCA	Chr03	-	5194846	5194935	ctgagcaagaTGGAGAAGCAGGGCACGTGCAattctaactcatgaaaccatagaatcatagaaaatcacttgtttttttcttcttctttt	5'	......((((.(((((((.(..(((.(((...(((((..(((((....))).))....)))))...))).)))..)))))))).))))..	82	36.7	-19.4	0.6	583.85	2634.1
	gma-MIR164e-p3	CACGTGCTCCCCTTCTCCAAC	Chr02	+	1535426	1535520	gctacttgtTGGAGAAGCAGGGCACGTGCAactctctcggctctctttaagcgccattgaaccctttgCACGTGCTCCCCTTCTCCAACacggct	3'	(((...(((((((((((..((((((((((((...((..(((.((.....)).)))...)).....))))))))))))..))))))))))).))).	94	55.8	-46	0.9	2.4	0.2
	gma-MIR164f-p3	CACGTGCTCTCCTTTTCCAGC	Chr03	+	43533426	43533528	aggtcttgcTGGAGAAGCAGGGCACGTGCAacttccctctcactcagagactctatgcttgttcaagctgattttgCACGTGCTCTCCTTTTCCAGCttgatt	3'	..(((..((((((((((.(((((((((((((..((..((((.....))))......((((....)))).))..))))))))))))).))))))))))..))).	100	49.5	-51.8	1	0.5	0
	gma-MIR164g-p3	CACGTGCTCCCCTTCTCCAAC	Chr03	+	44895640	44895731	gctccttgtTGGAGAAGCAGGGCACGTGCAagtctcttggctctcaaatgccactgaaccctttgCACGTGCTCCCCTTCTCCAACacgggt	3'	..(((.(((((((((((..(((((((((((((..((.((((........))))..))....)))))))))))))..))))))))))).))).	89	56.5	-49.6	1	2.4	0.2
	gma-MIR164h-p3	CATGTGCCCCCCTTCCCCAT	Chr09	-	49457268	49457425	ttgtgcaagaTGGAGAAGCAGGGCACGTGCAatactacctcatgaacacacggcgtgtgagctcggagatcaatcacattcttttctgcttcatttgaccaacccagagagatcctatgagttagtccttCATGTGCCCCCCTTCCCCATcatgacaa	3'	((((.((.(((((.((((..(((((((((....((((.((((((..........((((((.............))))))..(((((((................)))))))....)))))).))))....)))))))))..)))).))))).))))))	158	48.7	-50.5	0.7	0	2
	gma-MIR164b-p3	CACGTGCTCCCCTTCTCCAAC	Chr10	+	1558472	1558583	gggtgagaagctccttgtTGGAGAAGCAGGGCACGTGCAactctctaggctctcttaagcgccattgaaccctttgCACGTGCTCCCCTTCTCCAACacggcttcctcaccc	3'	((((((((((((...(((((((((((..((((((((((((...((..(((.((....)).)))...)).....))))))))))))..))))))))))).)))))).))))))	112	57.1	-61.8	1	2.4	0.2
	gma-MIR164d-p3	CACGTGCTCCCCTTCTCCAAC	Chr10	+	38618021	38618110	gttaactcctgtTGGAGAAGCAGGGCACGTGCAactcacttctagttaatctgattttgCACGTGCTCCCCTTCTCCAACacgattttcc	3'	......((.(((((((((((..((((((((((((.(((.............)))..))))))))))))..))))))))))).))......	78	47.8	-39.7	0.9	2.4	0.2
	gma-MIR164i-p3	CATGTGCCCCTCTTCCCCATC	Chr18	+	49506475	49506631	ttgtgcaagaTGGAGAAGCAGGGCACGTGCAatactaactcatgaacactacacggggcgtgaactcggagaatcatattctcttctgcttcatttcaccaacaagagagatcctattagttagttcttCATGTGCCCCTCTTCCCCATCatgacaa	3'	((((.((.(((((.((((..(((((((((....(((((((.(((..........(..(((.((....(((((((...))))))))))))..).((((........)))).....))).)))))))....)))))))))..)))).))))).))))))	157	45.2	-53.2	0.7	7	15
	gma-MIR164j-p3	CACGTGCTCTCCTTTTCCAGC	Chr19	+	48279156	48279243	aggtcttgcTGGAGAAGCAGGGCACGTGCAacattcctgatgcttgctccagcttattttgCACGTGCTCTCCTTTTCCAGCttgatt	3'	..(((..((((((((((.(((((((((((((.((..(((..........)))...)).))))))))))))).))))))))))..))).	85	50	-44.7	1	0.5	0
	gma-MIR164a-p3	CACGTGCTCCCCTTCTCCAAC	Chr19	+	49681662	49681756	agctccttgtTGGAGAAGCAGGGCACGTGCAagtctcttggatctcaaatgccactgaaccctttgCACGTGCTCCCCTTCTCCAACacgggttt	3'	(((.((.(((((((((((..(((((((((((((..((.(((..........)))..))....)))))))))))))..))))))))))).))))).	94	53.7	-45	0.9	2.4	0.2
miR166	gma-miR166i-5p	GGAATGTCGTCTGGTTCGAGA	Chr02	+	14544488	14544584	gttgaggGGAATGTCGTCTGGTTCGAGAccattcatgcaagtagtctcagacatgactcttctgagtgattTCGGACCAGGCTTCATTCCCCtcagc	5'	(((((((((((((..(((((((((((((.((((((...(((.((((........))))))).)))))).)))))))))))))..)))))))))))))	97	50.5	-57	1.2	1944.12	1907.5
	gma-miR166a-3p	TCGGACCAGGCTTCATTCCCC	Chr02	+	14544488	14544584	gttgaggGGAATGTCGTCTGGTTCGAGAccattcatgcaagtagtctcagacatgactcttctgagtgattTCGGACCAGGCTTCATTCCCCtcagc	3'	(((((((((((((..(((((((((((((.((((((...(((.((((........))))))).)))))).)))))))))))))..)))))))))))))	97	50.5	-57	1.2	5091.8	6211.12
	gma-miR166a-3p	TCGGACCAGGCTTCATTCCCC	Chr03	-	37501929	37502050	aaaagttgaggGGAATGTCATCTGGTTCGAGAtcattcatttattcaattagtctcaaacacgaaaatgcggacccagttcttttgtgtgattTCGGACCAGGCTTCATTCCCCtgagctat	3'	...((((.(((((((((...((((((((((((((......(((......)))......((((((((..((.......))..))))))))))))))))))))))...))))))))).))))..	117	41.8	-49.6	1	5091.8	6211.12
	gma-miR166a-3p	TCGGACCAGGCTTCATTCCCC	Chr04	+	47978919	47979028	aggtgttgaggGGAATGTTGGCTGGCTCGAGGcttttcaaagaggaggttctcactggcaagaactataaggctTCGGACCAGGCTTCATTCCCCtcaaaaattgtgttt	3'	.....((((((((((((..((((((..(((((((((..........((((((........))))))..)))))))))..))).))).))))))))))))...........	94	48.2	-45.3	0.9	5091.8	6211.12
	gma-miR166a-3p	TCGGACCAGGCTTCATTCCCC	Chr04	+	47979176	47979327	tgttaggttgagaGGAATGTTGTCTGGCTCGAGGtcatgaagatatacatatgaaagtgttaacttttcagttaatttctaggataaattaatggaaattaatttataccctaaatgattcTCGGACCAGGCTTCATTCCCCccagccaaca	3'	.(((.(((((...((((((..((((((..(((((((((..(((........(((((((....)).))))).......))).((((((((((((....)))))))))).))....))))).))))..))))))..))))))...)))))))).	150	36.8	-53.4	1	5091.8	6211.12
	gma-miR166a-3p	TCGGACCAGGCTTCATTCCCC	Chr05	-	38037266	38037408	aggttgagaGGAATGTTGTCTGGCTCGAGGtcatggaggaagaggagagtactgagatcagtgaaagtttccaatggaaatttaccctcttaacacacacacagaaaaaatgattcTCGGACCAGGCTTCATTCCCCccaccc	3'	.(((.....((((((..((((((..(((((((((.....((((((....(((((....))))).((((((((...))))))))..))))))..................))))).))))..))))))..))))))....))).	141	46.9	-47.9	0.7	5091.8	6211.12
	gma-miR166a-3p	TCGGACCAGGCTTCATTCCCC	Chr06	-	13019740	13019884	atgttgagaGGAATGTTGTCTGGCTCGAGGtcatgatatggagatatatatgaaagtgtttcagttaaattccagggtatataaattaatggaaattaatttataccctaaatgattcTCGGACCAGGCTTCATTCCCCccagcc	3'	..((((...((((((..((((((..(((((((((......(((((((........)))))))...........((((((((..(((((((....)))))))))))))))..))))).))))..))))))..))))))...)))).	142	37.9	-53.1	1	5091.8	6211.12
	gma-miR166a-3p	TCGGACCAGGCTTCATTCCCC	Chr07	-	4502830	4502959	gctttgtgttttgaggGGAATGTTGTCTGGCTCGAGGacccttcttcttcttgatcttgtgtagactgctatacctgtggtcaaggaatgcttagtgtttTCGGACCAGGCTTCATTCCCCccaattata	3'	....((((..(((.((((((((..((((((..(((..((.((.....(((((((((..((((((....))))))....)))))))))......)).))..)))..))))))..)))))))).))).))))	126	46.2	-52.8	0.9	5091.8	6211.12
	gma-miR166a-3p	TCGGACCAGGCTTCATTCCCC	Chr10	+	41798829	41798938	atgaaggagttgaggGGAATGGTGTCTGGTTCGAGAccattcttctgaagcaaagatcatcatcacccttgagaatgatcTCGGACCAGGCTTCATTCCCCctagctcaa	3'	......(((((..((((((((..(((((((((((((.(((((((...(((....(((....)))...)))))))))).)))))))))))))..))))))))..)))))..	102	48.2	-53.9	1	5091.8	6211.12
	gma-miR166a-3p	TCGGACCAGGCTTCATTCCCC	Chr10	-	2913323	2913432	aaaagttgaggGGAATGTCGTTTGGTTCGAGAtcattcatgcaagtagtctcagacataactcttctgagtgattTCGGACCAGGCTTCATTCCCCtcagctaccaagca	3'	...((((((((((((((..(..(((((((((((((((((....(((.(((...)))...)))....)))))))))))))))))..)..))))))))))))))........	99	45.5	-56.1	1.1	5091.8	6211.12
	gma-miR166a-3p	TCGGACCAGGCTTCATTCCCC	Chr16	-	1934911	1935056	acggaagctttgtcttttgaggGGAATGTTGTCTGGCTCGAGGacccttcttcatcttgatcttgtgtagactactatgcttgtggtcaaggaatacatagtgttgTCGGACCAGGCTTCATTCCCCccaattatatgcttccaaa	3'	..((((((..(((...(((.((((((((..((((((..(((..((.((......((((((((..(..(((....)))..)....)))))))).......)).))..)))..))))))..)))))))).)))..))).))))))...	141	45.2	-59.7	0.9	5091.8	6211.12
	gma-miR166a-3p	TCGGACCAGGCTTCATTCCCC	Chr20	-	44230844	44230953	aggagttgaggGGAATGGTGTCTGGTTCGAGAccattcttctgaagcaaagatcatcatcatcacccttgagaatgatcTCGGACCAGGCTTCATTCCCCctagctcaaa	3'	..(((((..((((((((..(((((((((((((.(((((((...(((....(((.......)))...)))))))))).)))))))))))))..))))))))..)))))...	105	48.2	-53.6	1	5091.8	6211.12
	gma-miR166a-3p	TCGGACCAGGCTTCATTCCCC	Chr07	+	10246809	10246932	aatgagggtgtggggaatgtcgccttggctcgagagatctatatgatatgatgtgtccatgcattcactaatcatcagtttgtgagtgttttcTCGGACCAGGCTTCATTCCCCtcactccctc	3'	...(((((.((((((((((..(((.(((..(((((((.......(((((...)))))...((((((((.(((.....))).)))))))))))))))..))))))..))))))))..)).)))))	121	47.6	-54.5	0.9	5091.8	6211.12
	gma-miR166a-3p	TCGGACCAGGCTTCATTCCCC	Chr09	-	39699100	39699235	agggtgtggggaatgtcgccttggctcgagagagatatatgcatgatgtgtccatgcattcaccaatgaatcaaatgatattatatcagtttgaattgtgaatgttttcTCGGACCAGGCTTCATTCCCCtcactc	3'	.(((((.((((((((..(((.(((..((((((((((((((.....)))))))...((((((((.(((...((((((((((...))))).)))))))))))))))))))))))..))))))..)))))))).)))))	135	43.4	-60	1	5091.8	6211.12
	gma-MIR166p-p5	GGAATGTCNTCTGGTTCGAGA	Chr03	-	37501929	37502050	aaaagttgaggGGAATGTCATCTGGTTCGAGAtcattcatttattcaattagtctcaaacacgaaaatgcggacccagttcttttgtgtgattTCGGACCAGGCTTCATTCCCCtgagctat	5'	...((((.(((((((((...((((((((((((((......(((......)))......((((((((..((.......))..))))))))))))))))))))))...))))))))).))))..	117	41.8	-49.6	1	1	1.5
	gma-MIR166e-p5	GGAATGTTGGCTGGCTCGAGG	Chr04	+	47978919	47979028	aggtgttgaggGGAATGTTGGCTGGCTCGAGGcttttcaaagaggaggttctcactggcaagaactataaggctTCGGACCAGGCTTCATTCCCCtcaaaaattgtgttt	5'	.....((((((((((((..((((((..(((((((((..........((((((........))))))..)))))))))..))).))).))))))))))))...........	94	48.2	-45.3	0.9	39.125	170.558
	gma-miR166a-5p	GGAATGTTGTCTGGCTCGAGG	Chr04	+	47979176	47979327	tgttaggttgagaGGAATGTTGTCTGGCTCGAGGtcatgaagatatacatatgaaagtgttaacttttcagttaatttctaggataaattaatggaaattaatttataccctaaatgattcTCGGACCAGGCTTCATTCCCCccagccaaca	5'	.(((.(((((...((((((..((((((..(((((((((..(((........(((((((....)).))))).......))).((((((((((((....)))))))))).))....))))).))))..))))))..))))))...)))))))).	150	36.8	-53.4	1	1397.75	1191.76
	gma-miR166a-5p	GGAATGTTGTCTGGCTCGAGG	Chr05	-	38037266	38037408	aggttgagaGGAATGTTGTCTGGCTCGAGGtcatggaggaagaggagagtactgagatcagtgaaagtttccaatggaaatttaccctcttaacacacacacagaaaaaatgattcTCGGACCAGGCTTCATTCCCCccaccc	5'	.(((.....((((((..((((((..(((((((((.....((((((....(((((....))))).((((((((...))))))))..))))))..................))))).))))..))))))..))))))....))).	141	46.9	-47.9	0.7	1397.75	1191.76
	gma-miR166a-5p	GGAATGTTGTCTGGCTCGAGG	Chr06	-	13019740	13019884	atgttgagaGGAATGTTGTCTGGCTCGAGGtcatgatatggagatatatatgaaagtgtttcagttaaattccagggtatataaattaatggaaattaatttataccctaaatgattcTCGGACCAGGCTTCATTCCCCccagcc	5'	..((((...((((((..((((((..(((((((((......(((((((........)))))))...........((((((((..(((((((....)))))))))))))))..))))).))))..))))))..))))))...)))).	142	37.9	-53.1	1	1397.75	1191.76
	gma-miR166a-5p	GGAATGTTGTCTGGCTCGAGG	Chr07	-	4502830	4502959	gctttgtgttttgaggGGAATGTTGTCTGGCTCGAGGacccttcttcttcttgatcttgtgtagactgctatacctgtggtcaaggaatgcttagtgtttTCGGACCAGGCTTCATTCCCCccaattata	5'	....((((..(((.((((((((..((((((..(((..((.((.....(((((((((..((((((....))))))....)))))))))......)).))..)))..))))))..)))))))).))).))))	126	46.2	-52.8	0.9	1397.75	1191.76
	gma-miR166a-5p	GGAATGTTGTCTGGCTCGAGG	Chr16	-	1934911	1935056	acggaagctttgtcttttgaggGGAATGTTGTCTGGCTCGAGGacccttcttcatcttgatcttgtgtagactactatgcttgtggtcaaggaatacatagtgttgTCGGACCAGGCTTCATTCCCCccaattatatgcttccaaa	5'	..((((((..(((...(((.((((((((..((((((..(((..((.((......((((((((..(..(((....)))..)....)))))))).......)).))..)))..))))))..)))))))).)))..))).))))))...	141	45.2	-59.7	0.9	1397.75	1191.76
	gma-miR166a-5p	GGAATGTTGTCTGGCTCGAGG	Chr04	+	33862784	33862958	tttccttgcaaaggtgaggttgagaGGAATGTTGTCTGGCTCGAGGtcatggaggaggaggagagtactgagatgagtgaaagtttccaatggaaatttaccctcttaacacaaaaaaaaattgattcTCGGACCAGGCTTCATTCCCCacacccaacttttgttttttattcct	5'	.......((((((((..(((((...((((((..((((((..((((((((((....((((((....((((......)))).((((((((...))))))))..))))))....)).........)))).))))..))))))..)))))).)).)))..))))))))...........	157	42.3	-53.8	0.7	1397.75	1191.76
	gma-miR166a-5p	GGAATGTTGTCTGGCTCGAGG	Chr06	-	45681008	45681186	tttccttgcaaaggtgaggttgagaGGAATGTTGTCTGGCTCGAGGtcatggaggaggagagtactcagatgagtgaaagtttccaatggaaatttaccctcttaacaccaaaaaaaaaaaaaaaattgattcTGGGACCAGGCTTCATTTCCCccatccaacttttgttttttattcc	5'	.......((((((((..((.((...((((((..((((((((((..(((((((((((((....(((((....))))).((((((((...))))))))..))))))....)))................))))..)))).))))))..))))))...)).)).))))))))..........	162	40.2	-51.8	0.7	1397.75	1191.76
	gma-MIR166f-p5	GGAATGGTGTCTGGTTCGAGA	Chr10	+	41798829	41798938	atgaaggagttgaggGGAATGGTGTCTGGTTCGAGAccattcttctgaagcaaagatcatcatcacccttgagaatgatcTCGGACCAGGCTTCATTCCCCctagctcaa	5'	......(((((..((((((((..(((((((((((((.(((((((...(((....(((....)))...)))))))))).)))))))))))))..))))))))..)))))..	102	48.2	-53.9	1	27.5	42.5
	gma-MIR166g-p5	GGAATGTCGTTTGGTTCGAGA	Chr10	-	2913323	2913432	aaaagttgaggGGAATGTCGTTTGGTTCGAGAtcattcatgcaagtagtctcagacataactcttctgagtgattTCGGACCAGGCTTCATTCCCCtcagctaccaagca	5'	...((((((((((((((..(..(((((((((((((((((....(((.(((...)))...)))....)))))))))))))))))..)..))))))))))))))........	99	45.5	-56.1	1.1	17	35
	gma-MIR166d-p5	GGAATGGTGTCTGGTTCGAGA	Chr20	-	44230844	44230953	aggagttgaggGGAATGGTGTCTGGTTCGAGAccattcttctgaagcaaagatcatcatcatcacccttgagaatgatcTCGGACCAGGCTTCATTCCCCctagctcaaa	5'	..(((((..((((((((..(((((((((((((.(((((((...(((....(((.......)))...)))))))))).)))))))))))))..))))))))..)))))...	105	48.2	-53.6	1	27.5	42.5
	gma-miR166m	TCGGACCAGGCTTCATTCCCC	Chr04	+	33862784	33862958	tttccttgcaaaggtgaggttgagaGGAATGTTGTCTGGCTCGAGGtcatggaggaggaggagagtactgagatgagtgaaagtttccaatggaaatttaccctcttaacacaaaaaaaaattgattcTCGGACCAGGCTTCATTCCCCacacccaacttttgttttttattcct	3'	.......((((((((..(((((...((((((..((((((..((((((((((....((((((....((((......)))).((((((((...))))))))..))))))....)).........)))).))))..))))))..)))))).)).)))..))))))))...........	157	42.3	-53.8	0.7	4957.84	6022.93
	gma-MIR166l-p3	TCGGACCAGGCTTCATTTCCC	Chr06	-	45681008	45681186	tttccttgcaaaggtgaggttgagaGGAATGTTGTCTGGCTCGAGGtcatggaggaggagagtactcagatgagtgaaagtttccaatggaaatttaccctcttaacaccaaaaaaaaaaaaaaaattgattcTGGGACCAGGCTTCATTTCCCccatccaacttttgttttttattcc	3'	.......((((((((..((.((...((((((..((((((((((..(((((((((((((....(((((....))))).((((((((...))))))))..))))))....)))................))))..)))).))))))..))))))...)).)).))))))))..........	162	40.2	-51.8	0.7	43.4845	41.2179
	gma-miR166h-5p	GGAATGTTGTTTGGCTCGAGG	Chr08	+	14921908	14922097	tggggatgatgGGAATGTTGTTTGGCTCGAGGtaactgcatggtcttaattttgttcatcttttgaagctttaatttatttatgggtttcaatcttttttgatcccttgaaacagaaaaagctttaaaggttggattttgaggctatccctttatgtgatcTCGGACCAGGCTTCATTCCCGtcaacctt	5'	..(((.(((((((((((..(..(((..((((((.((...((((((((((....(((((.(((((((((((((......((((.(((..((((......)))).))).))))......))))))))))))).))))).))))))))))........)).))))))..)))..)..))))))))))).))).	187	38.4	-74.2	1	25.5556	53.2111
	gma-miR166h-5p	GGAATGTTGTTTGGCTCGAGG	Chr15	-	3706979	3707146	ggttgatgGGAATGTTGTTTGGCTCGAGGtaactatgcatggtcttaattttgttcatctttgaagctttaatttatgggtttcgatctctttgatcccttgaaacaaagaaagctttaaaggttggattttgaggctttcTCGGACCAGGCTTCATTCCCGtaaacc	5'	((((.(((((((((..(..(((..(((((((....)))..((((((((....((((((((((((((((((..((((.(((..((((.....)))).))).))))......)))))))))))))).)))).))))))))..))))..)))..)..))))))))).))))	168	39.9	-63	0.9	25.5556	53.2111
	gma-miR166h-3p	TCGGACCAGGCTTCATTCCCG	Chr08	+	14921908	14922097	tggggatgatgGGAATGTTGTTTGGCTCGAGGtaactgcatggtcttaattttgttcatcttttgaagctttaatttatttatgggtttcaatcttttttgatcccttgaaacagaaaaagctttaaaggttggattttgaggctatccctttatgtgatcTCGGACCAGGCTTCATTCCCGtcaacctt	3'	..(((.(((((((((((..(..(((..((((((.((...((((((((((....(((((.(((((((((((((......((((.(((..((((......)))).))).))))......))))))))))))).))))).))))))))))........)).))))))..)))..)..))))))))))).))).	187	38.4	-74.2	1	814.247	1227.72
	gma-miR166h-3p	TCGGACCAGGCTTCATTCCCG	Chr15	-	3706979	3707146	ggttgatgGGAATGTTGTTTGGCTCGAGGtaactatgcatggtcttaattttgttcatctttgaagctttaatttatgggtttcgatctctttgatcccttgaaacaaagaaagctttaaaggttggattttgaggctttcTCGGACCAGGCTTCATTCCCGtaaacc	3'	((((.(((((((((..(..(((..(((((((....)))..((((((((....((((((((((((((((((..((((.(((..((((.....)))).))).))))......)))))))))))))).)))).))))))))..))))..)))..)..))))))))).))))	168	39.9	-63	0.9	814.247	1227.72
	gma-MIR166k-p5	AATGAGGTTTGATCCAAGATC	Chr19	-	36828186	36828357	gggggtgtttggAATGAGGTTTGATCCAAGATCatcacatcatatatatatcttcttcttcaatttccctttccttcttgatttacttaccttcatacatatattattattttcatcacttcatgcatgggatgagactgaTCTCGGACCAGGCTTCATTCCtcacacctaa	5'	..((((((..(((((((((..((.(((.((((((............................................(((...........)))...............(((((((.((........))))))))).)))))).))).))..)))))))))..))))))..	168	37.2	-46.1	0.7	1	2
	gma-miR166h-3p	TCTCGGACCAGGCTTCATTCC	Chr19	-	36828186	36828357	gggggtgtttggAATGAGGTTTGATCCAAGATCatcacatcatatatatatcttcttcttcaatttccctttccttcttgatttacttaccttcatacatatattattattttcatcacttcatgcatgggatgagactgaTCTCGGACCAGGCTTCATTCCtcacacctaa	3'	..((((((..(((((((((..((.(((.((((((............................................(((...........)))...............(((((((.((........))))))))).)))))).))).))..)))))))))..))))))..	168	37.2	-46.1	0.7	740.558	705.717
	gma-MIR166r-p5	GGAATGCAGTGTGGTCCAAGG	scaffold_1057	-	1988	2142	cacgtcttgaggGGAATGCAGTGTGGTCCAAGGagatgatatatcacttcaccatactcatatcttcacaaactcatcagattcagatgtaataataatttgtaatatatgcatattatgtctccTCGGACCAGGCTTCATTCCCTtcaattaca	5'	......((((((((((((.((..((((((.(((((((.....................................((((.......)))).....(((((.((((.....)))).)))))))))))).))))))..)).)))))))))))).....	144	38.1	-49.6	0.8	40	97
	gma-miR166p	TCGGACCAGGCTTCATTCCCT	scaffold_1057	-	1988	2142	cacgtcttgaggGGAATGCAGTGTGGTCCAAGGagatgatatatcacttcaccatactcatatcttcacaaactcatcagattcagatgtaataataatttgtaatatatgcatattatgtctccTCGGACCAGGCTTCATTCCCTtcaattaca	3'	......((((((((((((.((..((((((.(((((((.....................................((((.......)))).....(((((.((((.....)))).)))))))))))).))))))..)).)))))))))))).....	144	38.1	-49.6	0.8	3317	3738.08
miR167	gma-miR167c	TGAAGCTGCCAGCATGATCTG	Chr07	+	39735023	39735397	tttgagaggtTGAAGCTGCCAGCATGATCTGgtaaatcacatacttttttttttctcacctctcatgcctaatttttaagcaccagtcattagagaaaataatggtgaaaaatccatctattcaattttttttttcaaattcaaggtttccagtatgtatcactaatggtgaaaaaagtgatggaattttgtagaacatgggttaaatttactttttttttttttgagttttcattttcttcaagtttctgagccaagaaataaaagagacttataaattggaattaatacttaaaggaaacccaccagaagggcaatttggttatcataagatgtggtttccatcAGGTCATCTTGCAGCTTCAATcactcaat	5'	.(((((.((((((((((((.((.(((((((((((((((((((.(((...........(((.....(((((..(((((((..........)))))))......(((((...(((((((((((..(((((........)))))......(((((..((...((((.....)))).....))..)))))....)))))...)))))).............(((..((((((((((((.(((....((((((((...............))))))))..))).))))).....)))))))..)))..)))))...)))))....)))......))))))))))))..)))))))))))).)))))))))))).))))).	373	31.7	-95.2	0.8	43357.8	41382.9
	gma-miR167c	TGAAGCTGCCAGCATGATCTG	Chr10	+	39602147	39602244	gtgcacctgcagcagtTGAAGCTGCCAGCATGATCTGagtttaccttctattggtaagaacaGATCATGTGGCTGCTTCACCtgttgaatggaagcat	5'	((((.((..((((((.((((((.((((.(((((((((..((((((.......))))))..))))))))))))).)))))).))))))...))..))))	98	46.9	-51.8	1.1	43357.8	41382.9
	gma-MIR167c-p3	AGGTCATCTTGCAGCTTCAAT	Chr07	+	39735023	39735397	tttgagaggtTGAAGCTGCCAGCATGATCTGgtaaatcacatacttttttttttctcacctctcatgcctaatttttaagcaccagtcattagagaaaataatggtgaaaaatccatctattcaattttttttttcaaattcaaggtttccagtatgtatcactaatggtgaaaaaagtgatggaattttgtagaacatgggttaaatttactttttttttttttgagttttcattttcttcaagtttctgagccaagaaataaaagagacttataaattggaattaatacttaaaggaaacccaccagaagggcaatttggttatcataagatgtggtttccatcAGGTCATCTTGCAGCTTCAATcactcaat	3'	.(((((.((((((((((((.((.(((((((((((((((((((.(((...........(((.....(((((..(((((((..........)))))))......(((((...(((((((((((..(((((........)))))......(((((..((...((((.....)))).....))..)))))....)))))...)))))).............(((..((((((((((((.(((....((((((((...............))))))))..))).))))).....)))))))..)))..)))))...)))))....)))......))))))))))))..)))))))))))).)))))))))))).))))).	373	31.7	-95.2	0.8	314	330
	gma-MIR167g-p3	GATCATGTGGCTGCTTCACC	Chr10	+	39602147	39602244	gtgcacctgcagcagtTGAAGCTGCCAGCATGATCTGagtttaccttctattggtaagaacaGATCATGTGGCTGCTTCACCtgttgaatggaagcat	3'	((((.((..((((((.((((((.((((.(((((((((..((((((.......))))))..))))))))))))).)))))).))))))...))..))))	98	46.9	-51.8	1.1	346	109
	gma-miR167e	TGAAGCTGCCAGCATGATCTTA	Chr10	-	47144841	47144949	tcatgcaccactaccagtTGAAGCTGCCAGCATGATCTTAacttccctcacttgctgtggaaagatcAGATCATGTGGCAGTTTCACCtagtagttgttggccgcatga	5'	((((((.(((((((.((.(((((((((((.((((((((...(((.((.((.....)).)).)))...))))))))))))))))))).)).)))))....))..))))))	109	47.7	-48.5	0.9	10802.8	13355
	gma-miR167e	TGAAGCTGCCAGCATGATCTTA	Chr20	+	39005696	39005804	tcatgcaccactaccagtTGAAGCTGCCAGCATGATCTTAacttccctcacttgccgtggaaagatcAGATCATGTGGCAGTTTCACCtagtagttgctggccgcatga	5'	((((((.(((((((.((.(((((((((((.((((((((...(((.((...........)).)))...))))))))))))))))))).)).)))))....))..))))))	109	49.5	-46.9	0.9	10802.8	13355
	gma-MIR167f-p3	AGATCATGTGGCAGTTTCACC	Chr10	-	47144841	47144949	tcatgcaccactaccagtTGAAGCTGCCAGCATGATCTTAacttccctcacttgctgtggaaagatcAGATCATGTGGCAGTTTCACCtagtagttgttggccgcatga	3'	((((((.(((((((.((.(((((((((((.((((((((...(((.((.((.....)).)).)))...))))))))))))))))))).)).)))))....))..))))))	109	47.7	-48.5	0.9	22	7
	ptc-miR167f-3p	AGATCATGTGGCAGTTTCACC	Chr20	+	39005696	39005804	tcatgcaccactaccagtTGAAGCTGCCAGCATGATCTTAacttccctcacttgccgtggaaagatcAGATCATGTGGCAGTTTCACCtagtagttgctggccgcatga	3'	((((((.(((((((.((.(((((((((((.((((((((...(((.((...........)).)))...))))))))))))))))))).)).)))))....))..))))))	109	49.5	-46.9	0.9	22	7
	gma-miR167a	TGAAGCTGCCAGCATGATCTA	Chr19	+	42073961	42074079	gaagttcgcaaaggaaaaagTGAAGCTGCCAGCATGATCTAcctttggttagagagctcaagagtgctaaccctgactaGGTCATGCTGTGACAGCCTCACTccttcctatttggggac	5'	...((((.((((((((..(((((.((((.((((((((((((.....((((((...(((....))).)))))).....))))))))))))...)))).)))))..)))))..))).))))	116	48.7	-50.2	0.9	702.5	431.44
	gma-miR167a	TGAAGCTGCCAGCATGATCTA	Chr02	-	14838068	14838188	aagggtcacaaaggaaaaagTGAAGCTGCCAGCATGATCTAgctttggttagtgggagcgagagagtgctaaccctcactaggtcatgctgtgctagcctcactccttcctatttggagac	5'	....(((.((((((((..(((((.((((((((((((((((((....(((((((....((......)))))))))....))))))))))))).)).))).)))))..)))))..)))..)))	117	49.6	-52.3	0.9	702.5	431.44
	gma-miR167a	TGAAGCTGCCAGCATGATCTA	Chr10	+	2648276	2648397	aagggtcacaagggaaaaagTGAAGCTGCCAGCATGATCTAgctttggttagtgggagccagagagtgctaaccctcactaggtcatgctgtgctagcctcactccttcctatttggagacc	5'	...((((.((((((((..(((((.((((((((((((((((((....(((((((..............)))))))....))))))))))))).)).))).)))))..)))))..)))..))))	119	50.8	-54.7	0.9	702.5	431.44
	gma-MIR167a-p3	GGTCATGCTGTGACAGCCTCACT	Chr19	+	42073961	42074079	gaagttcgcaaaggaaaaagTGAAGCTGCCAGCATGATCTAcctttggttagagagctcaagagtgctaaccctgactaGGTCATGCTGTGACAGCCTCACTccttcctatttggggac	3'	...((((.((((((((..(((((.((((.((((((((((((.....((((((...(((....))).)))))).....))))))))))))...)))).)))))..)))))..))).))))	116	48.7	-50.2	0.9	7	4
	gma-MIR167h-p5	TGAAGCTGCCACATGATCTG	Chr10	+	47144854	47144942	aactactaggTGAAACTGCCACATGATCTGatctttccacagcaagtgagggaagttaagatcatgctggcagcttcaactggtagtgg	5'	.((((((((.((((.((((((((((((((...((((((.((.....)).))))))...)))))))).)))))).)))).))))))))..	86	46.1	-46	1.1	0.5	0.5
	gma-MIR167i-p5	TGAAGCTGCCACATGATCTG	Chr20	-	39005642	39005792	caactactaggTGAAACTGCCACATGATCTGatctttccacggcaagtgagggaagttaagatcatgctggcagcttcaactggtagtggtgcatgatggtagacagatattgggaagaacaagaaccagaacaagtgttctaaaaggtaa	5'	..((((((((.((((.((((((((((((((...((((((.((.....)).))))))...)))))))).)))))).)))).)))))))).((......(..((......))..)......))....((((((((....)))))....)))..	86	43.7	-51.3	0.8	0.5	0.5
miR168	gma-miR168a	TCGCTTGGTGCAGGTCGGGAA	Chr01	-	48944804	48944926	cactgtgcggtctctaatTCGCTTGGTGCAGGTCGGGAAccggttttcgcgcggaatggaggaacggtcgccggcggcgaattggatCCCGCCTTGCATCAACTGAATcggaggccgcggtga	5'	((((..((((((((..((((..((((((((((.(((((.((..((..(((.(((..((......))....))))))...))..)).))))).))))))))))..))))..)))))))))))).	122	61.8	-62.6	0.8	1453	3316
	gma-miR168a	TCGCTTGGTGCAGGTCGGGAA	Chr09	-	44068964	44069088	cactgtgcggtctctaatTCGCTTGGTGCAGGTCGGGAAccggttttcgcgcggaatggaggagcggtcgccggcgccgaattggatCCCGCCTTGCATCAACTGAATcggaggccgcggtgaac	5'	((((..((((((((..((((..((((((((((.(((((.((..(((..((((((..((......))....)).)))).)))..)).))))).))))))))))..))))..))))))))))))...	122	62.4	-63.3	0.8	1453	3316
	gma-MIR168b-p3	CCCGCCTTGCATCAACTGAAT	Chr01	-	48944804	48944926	cactgtgcggtctctaatTCGCTTGGTGCAGGTCGGGAAccggttttcgcgcggaatggaggaacggtcgccggcggcgaattggatCCCGCCTTGCATCAACTGAATcggaggccgcggtga	3'	((((..((((((((..((((..((((((((((.(((((.((..((..(((.(((..((......))....))))))...))..)).))))).))))))))))..))))..)))))))))))).	122	61.8	-62.6	0.8	372	330
	gma-MIR168a-p3	CCCGCCTTGCATCAACTGAAT	Chr09	-	44068964	44069088	cactgtgcggtctctaatTCGCTTGGTGCAGGTCGGGAAccggttttcgcgcggaatggaggagcggtcgccggcgccgaattggatCCCGCCTTGCATCAACTGAATcggaggccgcggtgaac	3'	((((..((((((((..((((..((((((((((.(((((.((..(((..((((((..((......))....)).)))).)))..)).))))).))))))))))..))))..))))))))))))...	122	62.4	-63.3	0.8	372	330
miR169	gma-miR169b	CAGCCAAGGATGACTTGCCGA	Chr02	+	10504688	10504870	tatgatgctgCAGCCAAGGATGACTTGCCGAtaaattctttctctaatttgactttcaattcatgtttgtcaattgatagtgcattagttctaatatatgcatttgattatatagaacactattgtgaaagtgtctttagggatagggtaaattcgGCAAGTCATCTTTGGCTACatgtctat	5'	......((((.((((((((((((((((((((...(..((.(((((((....(((((((.....(((((..........(((((((............)))))))..........)))))......)))))))....))))))).))..)....)))))))))))))))))))).)).))....	173	33.9	-66.3	1.1	25	31.8909
	gma-MIR169b-p3	GCAAGTCATCTTTGGCTAC	Chr02	+	10504688	10504870	tatgatgctgCAGCCAAGGATGACTTGCCGAtaaattctttctctaatttgactttcaattcatgtttgtcaattgatagtgcattagttctaatatatgcatttgattatatagaacactattgtgaaagtgtctttagggatagggtaaattcgGCAAGTCATCTTTGGCTACatgtctat	3'	......((((.((((((((((((((((((((...(..((.(((((((....(((((((.....(((((..........(((((((............)))))))..........)))))......)))))))....))))))).))..)....)))))))))))))))))))).)).))....	173	33.9	-66.3	1.1	2	0
	gma-MIR169j-p5	CAAGAATGACTTGCCGGAATG	Chr02	-	43801693	43801777	gtagcCAAGAATGACTTGCCGGAATGcatgcatttattaggtaccaaggtgtattgtatgaTTTCGACGAGTTGTTCTTGGCtac	5'	(((((((((((..(((((.((((((.((((((........((((......)))))))))))))))).)))))..)))))))))))	85	42.4	-39	1.1	31.3333	47.8333
	gma-miR169j-3p	TTTCGACGAGTTGTTCTTGGC	Chr02	-	43801693	43801777	gtagcCAAGAATGACTTGCCGGAATGcatgcatttattaggtaccaaggtgtattgtatgaTTTCGACGAGTTGTTCTTGGCtac	3'	(((((((((((..(((((.((((((.((((((........((((......)))))))))))))))).)))))..)))))))))))	85	42.4	-39	1.1	20	25
	gma-miR169t	TAGCCAAGGATGGACTTGCCTA	Chr05	+	38544108	38544233	tcatgtctggTAGCCAAGGATGGACTTGCCTAactattccattctacgggactttatttaattaatttgtctcatatgaagacccttgtttggtaaatTGGCAAGCTTCCTCGGCTATTtgcatgc	5'	.(((((...((((((.((((.((.((((((........(((...((.(((.((((((..................)))))).))).))..)))......)))))))))))).))))))..))))).	124	40.5	-38.8	0.8	163	162
	gma-MIR169t-p3	TGGCAAGCTTCCTCGGCTATT	Chr05	+	38544108	38544233	tcatgtctggTAGCCAAGGATGGACTTGCCTAactattccattctacgggactttatttaattaatttgtctcatatgaagacccttgtttggtaaatTGGCAAGCTTCCTCGGCTATTtgcatgc	3'	.(((((...((((((.((((.((.((((((........(((...((.(((.((((((..................)))))).))).))..)))......)))))))))))).))))))..))))).	124	40.5	-38.8	0.8	1	7
	gma-miR169k	CAGCCAAGAATGACTTGCCGG	Chr09	+	5312855	5312959	gagtgatttgCAGCCAAGAATGACTTGCCGGaatgcttgcattaggcataatatatagttgtatactttataatCCGGCAAGTTGTTTTTGGCTACacttttttc	5'	(((..(..((.(((((((((..(((((((((((((((((...)))))))..((((.(((.....))).)))).))))))))))..))))))))).))..)..)))	105	37.1	-42.3	1.1	15.8333	33.3333
	gma-miR169k	CAGCCAAGAATGACTTGCCGG	Chr14	+	5435482	5435595	gagtgatttgCAGCCAAGAATGACTTGCCGGaatgcatatatatgcattaggtaccaacatatatagttgtattgtataatttCGGGCAAGTTGTTTTTGGCTACatttatctc	5'	(((.....((.(((((((((..(((((((.(((.((((....)))).....((((((((.......))))....))))...))).)))))))..))))))))).)).....)))	114	36	-41.1	1	15.8333	33.3333
	gma-MIR169k-p3	CAGGCAAGTTGTTTTTGGCTAC	Chr09	+	5312855	5312959	gagtgatttgCAGCCAAGAATGACTTGCCGGaatgcttgcattaggcataatatatagttgtatactttataatCCGGCAAGTTGTTTTTGGCTACacttttttc	3'	(((..(..((.(((((((((..(((((((((((((((((...)))))))..((((.(((.....))).)))).))))))))))..))))))))).))..)..)))	105	37.1	-42.3	1.1	0	0.5
	gma-miR169l-3p	CGGGCAAGTTGTTTTTGGCTAC	Chr14	+	5435482	5435595	gagtgatttgCAGCCAAGAATGACTTGCCGGaatgcatatatatgcattaggtaccaacatatatagttgtattgtataatttCGGGCAAGTTGTTTTTGGCTACatttatctc	3'	(((.....((.(((((((((..(((((((.(((.((((....)))).....((((((((.......))))....))))...))).)))))))..))))))))).)).....)))	114	36	-41.1	1	1	17.5
	gma-miR169e	TGAGCCAAGGATGACTTGCCG	Chr09	+	5330980	5331130	gtgctttTGAGCCAAGGATGACTTGCCGgcgtatgtttgatctcttctaggactgttgccggcgagACATCTTGGCTCATTGGTGCTCtctttccactcatatgagactctagaaagagcttgattgaaaggatgatgtccaataattgtg	5'	(..((..((((((((.((((.((((((((((...(((.((.....))...)))...)))))))))).))))))))))))..))..)..((..(((..(((...(((.((((....)))))))...)))..))).))...............	86	45.7	-56.3	0.8	3.90476	21.8766
	gma-miR169e	TGAGCCAAGGATGACTTGCCG	Chr15	+	14210033	14210152	gtcttgcatgaagaggtagagagagtgctttTGAGCCAAGGATGACTTGCCGgcgtaattacgggtattgccagcgagacatccttgttcacttatgctctcttttcactcatataagac	5'	(((((..(((.((.((.(((((((((.....(((((.(((((((.(((((.((((.............)))).))))).)))))))))))).....))))))))))).)))))..)))))	120	45.8	-47.7	0.9	3.90476	21.8766
	gma-MIR169h-p3	ACATCTTGGCTCATTGGTGCTT	Chr09	+	5330980	5331130	gtgctttTGAGCCAAGGATGACTTGCCGgcgtatgtttgatctcttctaggactgttgccggcgagACATCTTGGCTCATTGGTGCTCtctttccactcatatgagactctagaaagagcttgattgaaaggatgatgtccaataattgtg	3'	(..((..((((((((.((((.((((((((((...(((.((.....))...)))...)))))))))).))))))))))))..))..)..((..(((..(((...(((.((((....)))))))...)))..))).))...............	86	45.7	-56.3	0.8	0	1
	gma-miR169c	AAGCCAAGGATGACTTGCCGA	Chr09	+	5343950	5344064	aagtgggatgAAGCCAAGGATGACTTGCCGAcattaatttgccattaagctaacgagttaggtagaatcatttgttagattttcccgGCAGGTCATCCTCTGGCTATAtttggct	5'	.(((..(((..(((((((((((((((((((...(((((.....))))).(((((((((...........))))))))).......)))))))))))))).)))))..)))..)))	114	42.6	-43.5	0.9	3.5	23.5909
	gma-MIR169c-p3	GCAGGTCATCCTTTGGCTATA	Chr09	+	5343950	5344064	aagtgggatgAAGCCAAGGATGACTTGCCGAcattaatttgccattaagctaacgagttaggtagaatcatttgttagattttcccgGCAGGTCATCCTCTGGCTATAtttggct	3'	.(((..(((..(((((((((((((((((((...(((((.....))))).(((((((((...........))))))))).......)))))))))))))).)))))..)))..)))	114	42.6	-43.5	0.9	0	4
	gma-miR169a	CAGCCAAGGATGACTTGCCGG	Chr09	+	38336305	38336425	aagaggaagagagagtgatgCAGCCAAGGATGACTTGCCGGcgttattatttgctcatgttcatgctcaccggtttccttgccGGCAAGTTGTGTTTGGCTATgttttgctctcttcttct	5'	.((((((((((((...(((..((((((..(..(((((((((((.........(((..((........))..))).....)))))))))))..)..))))))..)))...))))))))))))	120	47.1	-54.3	1	57.2381	104.843
	gma-miR169a	CAGCCAAGGATGACTTGCCGG	Chr13	+	21492366	21492488	gaaagtagagtgCAGCCAAGGATGACTTGCCGGagcaataagcaataatatctatctattttatctttcttttcttcttattctttcacgccggcaagttgttcttggctacattttgttttc	5'	((((..((((((.(((((((((..(((((((((......(((.(((((.............................)))))))).....)))))))))..))))))))).))))))..))))	123	37.4	-44.7	1	57.2381	104.843
	gma-miR169a	CAGCCAAGGATGACTTGCCGG	Chr13	-	15982021	15982322	catgtaatgCAGCCAAGGATGACTTGCCGGcaagcttcttttggcattgtgaatcaagttttaaaccgtggttgcagtttcattgtgataaattgcggataaatgcggccaatgtgcagcattttggtcacagtaacaccaaaaatcttgatgctgtggttgaaatcaggacatgtggaccggtttttaaaaccttgattgtgaagacctaatcacattagttatgctcaaatgcacattatgctgccttagaagtcaagtgtaactagttgcccggcaagtcgtctctggctacataaagg	5'	......(((.(((((..(((((((((((((...((..((....(((((.(((.((..........(((..((((((((...)))))....)))..)))......(((((.((((((((..(((((..((((((((.((..........)).))))))))..)))))...(((((((((...((((((((.((......)).))))))))...))))))..))).........))))))))..)))))....))..))))))))....))..)))))))))))))))..))))).))).....	291	42.1	-97.8	0.8	57.2381	104.843
	gma-MIR169a-p3	GGCAAGTTGTGTTTGGCTAT	Chr09	+	38336305	38336425	aagaggaagagagagtgatgCAGCCAAGGATGACTTGCCGGcgttattatttgctcatgttcatgctcaccggtttccttgccGGCAAGTTGTGTTTGGCTATgttttgctctcttcttct	3'	.((((((((((((...(((..((((((..(..(((((((((((.........(((..((........))..))).....)))))))))))..)..))))))..)))...))))))))))))	120	47.1	-54.3	1	2	16
	gma-miR169n	CAGCCAAGGGTGATTTGCCGG	Chr15	+	14166062	14166176	ggagtgCAGCCAAGGGTGATTTGCCGGcacaggcactaattagttcaatattgaatagttagttctgtttgattgatttacttctgtgcCGGCAAGTTTCTCTTGGCTACatttc	5'	((((((.(((((((((..(((((((((((((((....(((((((.(((....((((.....))))...))))))))))....)))))))))))))))..))))))))).))))))	115	42.6	-56.5	1.2	425	729
	gma-MIR169n-p3	CGGCAAGTTTCTCTTGGCTAC	Chr15	+	14166062	14166176	ggagtgCAGCCAAGGGTGATTTGCCGGcacaggcactaattagttcaatattgaatagttagttctgtttgattgatttacttctgtgcCGGCAAGTTTCTCTTGGCTACatttc	3'	((((((.(((((((((..(((((((((((((((....(((((((.(((....((((.....))))...))))))))))....)))))))))))))))..))))))))).))))))	115	42.6	-56.5	1.2	19	30
	gma-miR169u	CAGCCAAGGATGACTTGCCGT	Chr09	-	45847586	45847726	tcttgtagtgCAGCCAAGGATGACTTGCCGTtaaacttgttttggcattattattatgatgaagacctacttctcatgccatcatgttcctatatatgctaactagttaaccggcaagtcaactctggctacacaatggcc	5'	.......(((.(((((..(.((((((((((...((((.(((.(((((.........(((.((((.....)))))))))))).(((((......)))))..))).))))...)))))))))).)..))))).))).......	127	41.1	-46.6	0.8	12	7.89091
	gma-miR169d	TGAGCCAAGGATGACTTGCCG	Chr15	+	14186946	14187033	agattagtggatgTGAGCCAAGGATGACTTGCCGgttgtataatagcacccggtttaagtccttcttggttcttatttactattctta	5'	(((.((((..((..((((((((((.((((((((((.(((......))).)))))..))))).))))))))))..))..)))).)))..	86	39.8	-39.2	1.1	0.904762	18.71
	gma-miR169p	TGAGCCAAGGATGACTTGCCG	Chr15	+	14192081	14192178	gagtacgattTGAGCCAAGGATGACTTGCCGacatgtggaaaagcttaatcccttttcaaggtgttgtcggcgaggaatctgggctcatttgtgctcc	5'	((((((((..((((((..((((..((((((((((....((((((........)))))).......))))))))))..)))).)))))).)))))))).	97	49	-48.2	1	0	12.7576
	gma-miR169e	AAGCCAAGGATGACTTGCCGG	Chr17	-	4594138	4594257	ggatggaatgAAGCCAAGGATGACTTGCCGGagtcatattccatgtgatgatgaggctaaatgctttgatcgtgaaaattgagttaacccggcaagtaatctttggctgcattttgctct	5'	(..(..((((.((((((((((.(((((((((.((...((((.((...((((((((((.....))))).)))))....)).))))..))))))))))).)))))))))).))))..)..).	119	43.3	-50.1	1	3.07143	19.8766
miR171	gma-miR171j-5p	TATTGGCCTGGTTCACTCAGA	Chr02	-	4065759	4065911	atgaagtagttattgtgaTATTGGCCTGGTTCACTCAGAcatgtataccacggcacggttgtgtccttgctagaaagatttaaaacaaaatacatgttgtgattgtggttttgggttTGATTGAGCCGTGCCAATATCtcagtgctatttcat	5'	((((((((((.((((.(((((((((..((((((.((((((......(((((.(((.((......)).)))......((((...((((.......))))..))))))))).....)))))).))))))..))))))))).))))))))))))))	153	39.2	-58.9	1	4	12
	gma-miR171e	TGATTGAGCCGTGCCAATATC	Chr02	-	4065759	4065911	atgaagtagttattgtgaTATTGGCCTGGTTCACTCAGAcatgtataccacggcacggttgtgtccttgctagaaagatttaaaacaaaatacatgttgtgattgtggttttgggttTGATTGAGCCGTGCCAATATCtcagtgctatttcat	3'	((((((((((.((((.(((((((((..((((((.((((((......(((((.(((.((......)).)))......((((...((((.......))))..))))))))).....)))))).))))))..))))))))).))))))))))))))	153	39.2	-58.9	1	3.79167	7.45833
	gma-miR171e	TGATTGAGCCGTGCCAATATC	Chr05	-	38773113	38773202	acatggggaTGTTGGACGGTTCAATCAAAtcaaatctcctaatggctgggtcctttggtaTGATTGAGCCGTGCCAATATCaaatcctgc	3'	.((.(((((((((((((((((((((((.((((((...((((.....))))...)))))).)))))))))))).))))))))...))))).	88	45.6	-39.8	1	3.79167	7.45833
	gma-miR171e	TGATTGAGCCGTGCCAATATC	Chr16	-	5376139	5376228	tgaTGTTGGCTTGGCTCAATCAAAttaaaatttttaaagattttgttaacttttttgatcTGATTGAGCCGTGCCAATATCatattcatc	3'	((((((((((..((((((((((.(((((((...((((........))))...))))))).))))))))))..))))))))))........	82	30	-36	1.3	3.79167	7.45833
	gma-miR171e	TGATTGAGCCGTGCCAATATC	Chr08	-	924349	924450	tgtggggatgttggaacagttcaatcaaatcaaatttcctaatgattgggtgatggttggattctttgataTGATTGAGCCGTGCCAATATCaattcctact	3'	.(((((((((((((.((.(((((((((.((((((..(((.((..(((....)))..)))))...)))))).))))))))).)).))))))))....))))).	100	38.2	-37.6	1	3.79167	7.45833
	gma-MIR171e-p5	TGTTGGACGGTTCAATCAAA	Chr05	-	38773113	38773202	acatggggaTGTTGGACGGTTCAATCAAAtcaaatctcctaatggctgggtcctttggtaTGATTGAGCCGTGCCAATATCaaatcctgc	5'	.((.(((((((((((((((((((((((.((((((...((((.....))))...)))))).)))))))))))).))))))))...))))).	88	45.6	-39.8	1	11	2
	gma-MIR171g-p5	TGTTGGCTTGGCTCAATCAAA	Chr16	-	5376139	5376228	tgaTGTTGGCTTGGCTCAATCAAAttaaaatttttaaagattttgttaacttttttgatcTGATTGAGCCGTGCCAATATCatattcatc	5'	((((((((((..((((((((((.(((((((...((((........))))...))))))).))))))))))..))))))))))........	82	30	-36	1.3	1	0
	gma-MIR171b-p5	CGTGATATTGGTACGGCTCATC	Chr04	+	50116133	50116224	tagacacggCGTGATATTGGTACGGCTCATCttaattcaaccattatatcaacaattgagaCGAGCCGAATCAATATCACTCttgtttgctt	5'	((((((.((.(((((((((((.((((((.((((((((................)))))))).)))))).))))))))))).))))))))...	89	39.1	-36.4	1	3	28
	gma-miR171b-3p	CGAGCCGAATCAATATCACTC	Chr04	+	50116133	50116224	tagacacggCGTGATATTGGTACGGCTCATCttaattcaaccattatatcaacaattgagaCGAGCCGAATCAATATCACTCttgtttgctt	3'	((((((.((.(((((((((((.((((((.((((((((................)))))))).)))))).))))))))))).))))))))...	89	39.1	-36.4	1	6.25	29
	gma-miR171b-3p	CGAGCCGAATCAATATCACTC	Chr06	-	10887944	10888094	gcaaaagtagacacggCGTGATATTGGTACGGCTCATCttaattcaaccactatatcaacgattgagaCGAGCCGAATCAATATCACTCttgtttgcttcattgcatatatatatatactagcagctttttctttagaaaccaaactatgc	3'	(((((((((((((.((.(((((((((((.((((((.((((((((................)))))))).)))))).))))))))))).)))))))))))..))))................(((....((((....))))........)))	105	37.1	-47.6	0.8	6.25	29
	gma-MIR171h-p5	CGTGATATTGGTACGGCTCATC	Chr06	-	10887944	10888094	gcaaaagtagacacggCGTGATATTGGTACGGCTCATCttaattcaaccactatatcaacgattgagaCGAGCCGAATCAATATCACTCttgtttgcttcattgcatatatatatatactagcagctttttctttagaaaccaaactatgc	5'	(((((((((((((.((.(((((((((((.((((((.((((((((................)))))))).)))))).))))))))))).)))))))))))..))))................(((....((((....))))........)))	105	37.1	-47.6	0.8	3	28
	gma-MIR171r-p5	GTGGACTGGCGTGGTATTGCT	Chr04	+	50116446	50116547	gaaGTGGACTGGCGTGGTATTGCTtctgctcatctttgcatatgaatttcatcacatccctttaaataagaCGAGCCGAATCAATACCACTCcagtacactt	5'	.(((((.(((((.(((((((((.(((.((((.((((...............................)))).)))).))).))))))))).))))).)))))	101	42.2	-38.065	0.9	0	0.5
	gma-miR171r	CGAGCCGAATCAATACCACTC	Chr04	+	50116446	50116547	gaaGTGGACTGGCGTGGTATTGCTtctgctcatctttgcatatgaatttcatcacatccctttaaataagaCGAGCCGAATCAATACCACTCcagtacactt	3'	.(((((.(((((.(((((((((.(((.((((.((((...............................)))).)))).))).))))))))).))))).)))))	101	42.2	-38.065	0.9	20.25	21.5
	gma-miR171r	CGAGCCGAATCAATACCACTC	Chr06	-	10887673	10887774	gaaGTGGACTGGCGTGGTATTGCTtctgttcatctttgcatatgaatttaatcacatcctcttaaataagaCGAGCCGAATCAATACCACTCtagtacactt	3'	.(((((.(((((.(((((((((.(((.((((.((((.......((..............))......)))).)))).))).))))))))).))))).)))))	101	39.2	-33.7	0.8	20.25	21.5
	gma-MIR171s-p5	GTGGACTGGCGTGGTATTGCT	Chr06	-	10887673	10887774	gaaGTGGACTGGCGTGGTATTGCTtctgttcatctttgcatatgaatttaatcacatcctcttaaataagaCGAGCCGAATCAATACCACTCtagtacactt	5'	.(((((.(((((.(((((((((.(((.((((.((((.......((..............))......)))).)))).))).))))))))).))))).)))))	101	39.2	-33.7	0.8	0	0.5
	gma-MIR171i-p5	ATATTGGTCCGGTTCAATAAG	Chr06	-	49521153	49521303	ttaaaggcaagcttggtggaaatgagaggtagaggggaccggttcaacgggATATTGGTCCGGTTCAATAAGaaagcaatgctcaaaatgttattgggtcctgtttttTCATTGAGCCGTGCCAATATCacgaaacacttctcttcatacc	5'	..............(((((((..(((((((........(((......)))((((((((..(((((((((.((((((((..((((((.......))))))..)))))))).)))))))))..)))))))).......)))))))))).))))	79	43.7	-55	0.8	4.5	11.5
	rco-MIR171a-p3	TGATTGAGCCGTGCCAATATC	Chr06	-	49521153	49521303	ttaaaggcaagcttggtggaaatgagaggtagaggggaccggttcaacgggATATTGGTCCGGTTCAATAAGaaagcaatgctcaaaatgttattgggtcctgtttttTCATTGAGCCGTGCCAATATCacgaaacacttctcttcatacc	3'	..............(((((((..(((((((........(((......)))((((((((..(((((((((.((((((((..((((((.......))))))..)))))))).)))))))))..)))))))).......)))))))))).))))	79	43.7	-55	0.8	4.61111	7.16667
	gma-miR171c-5p	AGATATTGGTGCGGTTCAATC	Chr07	-	43626406	43626509	ttaagaacttgAGATATTGGTGCGGTTCAATCagaaggcagtgttttatgatccaaaagctctgtgttattTGATTGAGCCGTGCCAATATCacatgttattga	5'	((((.(((.((.((((((((..(((((((((((((..((((.(((((........))))).))))....)))))))))))))..)))))))).)).))).))))	104	37.5	-45.9	1.2	1	3.5
	gma-miR171c-5p	AGATATTGGTGCGGTTCAATC	Chr17	+	1001169	1001277	tgagaacttgAGATATTGGTGCGGTTCAATCagaaggcagtgttttatgatccaaaaactctgtgttattTGATTGAGCCGTGCCAATATCacatgtaattcatctcgg	5'	(((((((.((.((((((((..(((((((((((((..((((.(((((........))))).))))....)))))))))))))..)))))))).)).))......))))).	108	39.4	-47.2	1.1	1	3.5
	mtr-miR171d	TGATTGAGCCGTGCCAATATC	Chr07	-	43626406	43626509	ttaagaacttgAGATATTGGTGCGGTTCAATCagaaggcagtgttttatgatccaaaagctctgtgttattTGATTGAGCCGTGCCAATATCacatgttattga	3'	((((.(((.((.((((((((..(((((((((((((..((((.(((((........))))).))))....)))))))))))))..)))))))).)).))).))))	104	37.5	-45.9	1.2	6.73611	8.04167
	gma-MIR171q-p3	TGATTGAGCCGTGCCAATATC	Chr17	+	1001169	1001277	tgagaacttgAGATATTGGTGCGGTTCAATCagaaggcagtgttttatgatccaaaaactctgtgttattTGATTGAGCCGTGCCAATATCacatgtaattcatctcgg	3'	(((((((.((.((((((((..(((((((((((((..((((.(((((........))))).))))....)))))))))))))..)))))))).)).))......))))).	108	39.4	-47.2	1.1	6.73611	7.70833
	gma-MIR171m-p5	AGGTATTGGCGTGCCTCAATT	Chr12	+	8432426	8432558	gaagtgttgtatgaagcacaaatcaAGGTATTGGCGTGCCTCAATTtgaagacatggttaagatgaaaaccagccatgtaattttaaTTGAGCCGCGTCAATATCTCAtcttgcacttctttccatcttcatc	5'	((((........((((..(((....(((((((((((((.(((((((.....((((((((............))))))))......))))))).)))))))))))))....)))..)))).......))))...	107	39.1	-43.3	0.8	0.5	3
	gma-miR171m	TTGAGCCGCGTCAATATCTCA	Chr12	+	8432426	8432558	gaagtgttgtatgaagcacaaatcaAGGTATTGGCGTGCCTCAATTtgaagacatggttaagatgaaaaccagccatgtaattttaaTTGAGCCGCGTCAATATCTCAtcttgcacttctttccatcttcatc	3'	((((........((((..(((....(((((((((((((.(((((((.....((((((((............))))))))......))))))).)))))))))))))....)))..)))).......))))...	107	39.1	-43.3	0.8	63.8333	55.5833
	gma-miR171m	TTGAGCCGCGTCAATATCTCA	Chr06	-	49565188	49565304	gaagtgctgtatgaagcacaaatcaaggtattggcgcgcctcaatttgaagtcatggttaacatgaaacaagccatgtagttttaaTTGAGCCGCGTCAATATCTCAtcttgcactt	3'	...(((((......)))))......(((((((((((((.(((((((.((...(((((((...........)))))))...))..))))))).)))))))))))))............	80	41	-42.7	0.9	63.8333	55.5833
	gma-MIR171a-p5	ATATTGGTCCGGTTCAATAAG	Chr12	+	8478656	8478757	gttcaacgggATATTGGTCCGGTTCAATAAGaaagcaatgctcaaaatgtttttgggtcctgttttttCATTGAGCCGTGCCAATATCAcgaaccactgctc	5'	((((.....((((((((..(((((((((.((((((((..((((((((...))))))))..)))))))).)))))))))..))))))))..))))........	94	43.1	-42.7	1	4.5	11.5
	gma-MIR171a-p3	CATTGAGCCGTGCCAATATCA	Chr12	+	8478656	8478757	gttcaacgggATATTGGTCCGGTTCAATAAGaaagcaatgctcaaaatgtttttgggtcctgttttttCATTGAGCCGTGCCAATATCAcgaaccactgctc	3'	((((.....((((((((..(((((((((.((((((((..((((((((...))))))))..)))))))).)))))))))..))))))))..))))........	94	43.1	-42.7	1	0.944444	0.833333
	gma-MIR171n-p5	TTAAGGTATTGGCGTGCCTCA	Chr12	+	35463985	35464118	atacgaattagcacatgacaaaTTAAGGTATTGGCGTGCCTCAatttgaatacatggctattatgacaaatccagccttgtagtttgaTTGAGCCGCGTCAATATCTTAttttgctcttcttttccatctccta	5'	................((((((.(((((((((((((((.(((((((....((((.((((..............)))).))))....))))))).))))))))))))))).)))).)).................	101	37.3	-41.9	0.8	8.5	5
	gma-miR171n	TTGAGCCGCGTCAATATCTTA	Chr12	+	35463985	35464118	atacgaattagcacatgacaaaTTAAGGTATTGGCGTGCCTCAatttgaatacatggctattatgacaaatccagccttgtagtttgaTTGAGCCGCGTCAATATCTTAttttgctcttcttttccatctccta	3'	................((((((.(((((((((((((((.(((((((....((((.((((..............)))).))))....))))))).))))))))))))))).)))).)).................	101	37.3	-41.9	0.8	38.5	21.75
	gma-miR171n	TTGAGCCGCGTCAATATCTTA	Chr13	-	40504444	40504575	gaagtgctatattatactaattagcacatgacaaattaaggtattgccgtgccTCAATCTGAATACATGACTATtataacaaaatcagccatgtactttgaTTGAGCCGCGTCAATATCTTAttttgcactt	3'	...((((((............)))))).((.((((.((((((((((.((((.(((((((..(.((((((.(((((.......))).)).)))))).)..))))))).)))).)))))))))).))))))...	101	34.1	-43.4	1	38.5	21.75
	gma-MIR171p-p5	NCAATCTGAATACATGACTAT	Chr13	-	40504444	40504575	gaagtgctatattatactaattagcacatgacaaattaaggtattgccgtgccTCAATCTGAATACATGACTATtataacaaaatcagccatgtactttgaTTGAGCCGCGTCAATATCTTAttttgcactt	5'	...((((((............)))))).((.((((.((((((((((.((((.(((((((..(.((((((.(((((.......))).)).)))))).)..))))))).)))).)))))))))).))))))...	101	34.1	-43.4	1	0	1
	gma-miR171k-5p	CGATGTTGGTGAGGTTCAATC	Chr13	+	27458231	27458328	gagaaagCGATGTTGGTGAGGTTCAATCcgaagacggatttacatgtagaagcagtaaaatacgatctcagaTTGAGCCGCGCCAATATCACTttatc	5'	((.((((.((((((((((.(((((((((.((.((((..(((((.(((....))))))))...)).)))).))))))))).)))))))))).)))).))	98	42.9	-41.2	1	0	1
	gma-miR171k-3p	TTGAGCCGCGCCAATATCACT	Chr13	+	27458231	27458328	gagaaagCGATGTTGGTGAGGTTCAATCcgaagacggatttacatgtagaagcagtaaaatacgatctcagaTTGAGCCGCGCCAATATCACTttatc	3'	((.((((.((((((((((.(((((((((.((.((((..(((((.(((....))))))))...)).)))).))))))))).)))))))))).)))).))	98	42.9	-41.2	1	0	1
	gma-MIR171o-p5	AGATATTGGTACGGTTCAATC	Chr13	+	31863180	31863281	taagggcttgAGATATTGGTACGGTTCAATCagaagacagtgctttatgattctaaagctctcttattTGATTGAGCCGTGCCAATATCacatgcaaacttt	5'	.....((.((.(((((((((((((((((((((((..(.((.((((((......)))))).)).)..))))))))))))))))))))))).)).)).......	90	38.2	-48.5	1.2	32.5	56
	gma-MIR171o-p3	TGATTGAGCCGTGCCAATATC	Chr13	+	31863180	31863281	taagggcttgAGATATTGGTACGGTTCAATCagaagacagtgctttatgattctaaagctctcttattTGATTGAGCCGTGCCAATATCacatgcaaacttt	3'	.....((.((.(((((((((((((((((((((((..(.((.((((((......)))))).)).)..))))))))))))))))))))))).)).)).......	90	38.2	-48.5	1.2	6.73611	7.70833
	gma-MIR171f-p5	AGATATTGGTACGGTTCAATC	Chr15	-	8505075	8505164	gAGATATTGGTACGGTTCAATCagaaggcagtgctttatgatttcaaagctctcttattTGATTGAGCCGTGCCAATATCacatgcaaac	5'	..((((((((((((((((((((((((((.((.(((((........))))).))))).)))))))))))))))))))))))..........	78	40	-44.1	1.2	14.5	8
	gma-MIR171f-p3	TGATTGAGCCGTGCCAATATC	Chr15	-	8505075	8505164	gAGATATTGGTACGGTTCAATCagaaggcagtgctttatgatttcaaagctctcttattTGATTGAGCCGTGCCAATATCacatgcaaac	3'	..((((((((((((((((((((((((((.((.(((((........))))).))))).)))))))))))))))))))))))..........	78	40	-44.1	1.2	6.73611	7.70833
	gma-MIR171d-p3	TTGAGTCGCGTCAATATCTCA	Chr01	-	49981719	49981828	agccattgtgctattggctcggttcactcagacacaaaacaaccatatcacaacatttgtggttttcgtttttgaatctttgaTTGAGTCGTGTCAATATCTCActgcta	3'	(((....(((.(((((((.((..(((.(((((((.((((((((((((..........)))))))...)))))))....))))).)))..)).)))))))...))).))).	109	39.1	-28.5	0.7	0.333333	0.333333
miR172	gma-miR172h-5p	GCAGCAGCATCAAGATTCACA	Chr10	+	44054389	44054479	gcaggtGCAGCAGCATCAAGATTCACAcacagatttacctccttgggggcgtgtgtttcggtgctgAGAATCTTGATGATGCTGCATcagc	5'	((.(((((((((.(((((((((((.(((((.((..(((((((...)))).)))....)).))).)).))))))))))).))))))))).))	91	51.6	-44.1	0.9	155.5	67
	gma-miR172h-5p	GCAGCAGCATCAAGATTCACA	Chr20	-	42013103	42013192	gcaggtGCAGCAGCATCAAGATTCACAcacagattccacctccttgggggagtgtttaggtgctgAGAATCTTGATGATGCTGCATcagc	5'	((.(((((((((.(((((((((((.(((((......(((..((....))..))).....))).)).))))))))))).))))))))).))	90	51.1	-44.5	1	155.5	67
	gma-miR172a	AGAATCTTGATGATGCTGCAT	Chr10	+	44054389	44054479	gcaggtGCAGCAGCATCAAGATTCACAcacagatttacctccttgggggcgtgtgtttcggtgctgAGAATCTTGATGATGCTGCATcagc	3'	((.(((((((((.(((((((((((.(((((.((..(((((((...)))).)))....)).))).)).))))))))))).))))))))).))	91	51.6	-44.1	0.9	3571.76	3024.39
	gma-miR172a	AGAATCTTGATGATGCTGCAT	Chr11	+	26905395	26905527	gcggatGTAGCATCATCAAGATTCACAtgcaaacgcaggtggtgggtgggactgtgatgcaatctaagtgctactgtgccaaccaaagccataggtcttttggaagtgAGAATCTTGATGATGCTGCATcagc	3'	((.(((((((((((((((((((((.(((((....)).(((..(((.(((.((.(((..((.......))..))).)).))).)))..)))...............))).))))))))))))))))))))).))	133	48.1	-59.7	0.9	3571.76	3024.39
	gma-miR172a	AGAATCTTGATGATGCTGCAT	Chr12	-	6139598	6139756	ttaacagtcgttatttgcggatGTAGCATCATCAAGATTCACAtgcaagcgcaggtggtgggtgggacttgatgcaatctaagtgctgtgccagccaagccataggtcttttggaactgAGAATCTTGATGATGCTGCATcagccataaacgacttcac	3'	.....(((((((....((.(((((((((((((((((((((...(((....)))(((..(((.(((.((.....(((.......))).)).))).))).))).(((.((.....)).))).))))))))))))))))))))).))....)))))))....	150	46.5	-65.3	0.9	3571.76	3024.39
	gma-miR172a	AGAATCTTGATGATGCTGCAT	Chr13	-	41847312	41847464	ttgacagtcgttgtttgcggatGTAGCATCATCAAGATTCACAtgcaaatgaaggtgggtgggactatgatgcaatccaagtgctctgccaatccatcggtctttttgatgtgAGAATCTTGATGATGCTGCATcagccataaacggctttaa	3'	.....(((((((....((.(((((((((((((((((((((((((.((((.((.(((((((.((.....((.(((.......)))))..)).)))))))..))..))))))))))..))))))))))))))))))).))....)))))))....	144	43.8	-67.1	1	3571.76	3024.39
	gma-miR172a	AGAATCTTGATGATGCTGCAT	Chr20	-	42013103	42013192	gcaggtGCAGCAGCATCAAGATTCACAcacagattccacctccttgggggagtgtttaggtgctgAGAATCTTGATGATGCTGCATcagc	3'	((.(((((((((.(((((((((((.(((((......(((..((....))..))).....))).)).))))))))))).))))))))).))	90	51.1	-44.5	1	3571.76	3024.39
	gma-miR172b-5p	GTAGCATCATCAAGATTCACA	Chr11	+	26905395	26905527	gcggatGTAGCATCATCAAGATTCACAtgcaaacgcaggtggtgggtgggactgtgatgcaatctaagtgctactgtgccaaccaaagccataggtcttttggaagtgAGAATCTTGATGATGCTGCATcagc	5'	((.(((((((((((((((((((((.(((((....)).(((..(((.(((.((.(((..((.......))..))).)).))).)))..)))...............))).))))))))))))))))))))).))	133	48.1	-59.7	0.9	80.4167	14
	gma-miR172b-5p	GTAGCATCATCAAGATTCACA	Chr12	-	6139598	6139756	ttaacagtcgttatttgcggatGTAGCATCATCAAGATTCACAtgcaagcgcaggtggtgggtgggacttgatgcaatctaagtgctgtgccagccaagccataggtcttttggaactgAGAATCTTGATGATGCTGCATcagccataaacgacttcac	5'	.....(((((((....((.(((((((((((((((((((((...(((....)))(((..(((.(((.((.....(((.......))).)).))).))).))).(((.((.....)).))).))))))))))))))))))))).))....)))))))....	150	46.5	-65.3	0.9	80.4167	14
	gma-miR172b-5p	GTAGCATCATCAAGATTCACA	Chr13	-	41847312	41847464	ttgacagtcgttgtttgcggatGTAGCATCATCAAGATTCACAtgcaaatgaaggtgggtgggactatgatgcaatccaagtgctctgccaatccatcggtctttttgatgtgAGAATCTTGATGATGCTGCATcagccataaacggctttaa	5'	.....(((((((....((.(((((((((((((((((((((((((.((((.((.(((((((.((.....((.(((.......)))))..)).)))))))..))..))))))))))..))))))))))))))))))).))....)))))))....	144	43.8	-67.1	1	80.4167	14
	gma-MIR172e-p5	GGAGCATCATCAAGATTCACA	Chr11	-	31482550	31482702	aaaacagtcactgtttgccggtGGAGCATCATCAAGATTCACAagctttagggggcattaatttgtttgaggtggtcccttattgatccaaaccaattagcccttttgctatgGGAATCTTGATGATGCTGCAGcagcaataaatgactaata	5'	.....(((((....((((...((.((((((((((((((((.(((((.....(((((..(((((.(((((....((((.......))))))))).))))))))))...))).)).)))))))))))))))).))...))))....)))))....	144	41.2	-57.1	0.9	1	0.333333
	gma-miR172c	AGAATCTTGATGATGCTGCAN	Chr11	-	31482550	31482702	aaaacagtcactgtttgccggtGGAGCATCATCAAGATTCACAagctttagggggcattaatttgtttgaggtggtcccttattgatccaaaccaattagcccttttgctatgGGAATCTTGATGATGCTGCAGcagcaataaatgactaata	3'	.....(((((....((((...((.((((((((((((((((.(((((.....(((((..(((((.(((((....((((.......))))))))).))))))))))...))).)).)))))))))))))))).))...))))....)))))....	144	41.2	-57.1	0.9	62.3333	17.5
	gma-MIR172k-p5	GTAGCACCATCAAGATTCACA	Chr12	+	33517484	33517617	ttgtttgcggatGTAGCACCATCAAGATTCACAtgcaaatgaaggtgggtgggactatgatgcaatctaagtgctctgccaatccattggtattttttggtggTGAATCTTGATGATGCTGCATcagccataaa	5'	......((.(((((((((.(((((((((((((...((((.....((((((.((.....((.(((.......)))))..)).))))))........))))...))))))))))))).))))))))).))......	122	42.5	-49.8	0.9	0.416667	1
	gma-miR172k	TGAATCTTGATGATGCTGCAT	Chr12	+	33517484	33517617	ttgtttgcggatGTAGCACCATCAAGATTCACAtgcaaatgaaggtgggtgggactatgatgcaatctaagtgctctgccaatccattggtattttttggtggTGAATCTTGATGATGCTGCATcagccataaa	3'	......((.(((((((((.(((((((((((((...((((.....((((((.((.....((.(((.......)))))..)).))))))........))))...))))))))))))).))))))))).))......	122	42.5	-49.8	0.9	60.4286	103.286
	gma-MIR172l-p5	GCAGCCGCATCAAGATTCAC	Chr13	+	43075243	43075420	cagtctgcaggtGCAGCGGCATCAAGATTCACactgcctaatcagctaggacttcatgactgtacacgcttatacatacatatatatacatgtacgttggctctttgtggacgagtgtggaatgaataaagttctattttagatgtggGAATCTTGATGATGCTGCATcagcaaatac	5'	.....(((.((((((((..(((((((((((.(((...((((.....((((((((.((.......(((((.......(((((........)))))(((..((.....))..))).)))))......)).))))))))..))))..))).)))))))))))..)))))))).))).....	168	41.6	-59.3	0.8	0.333333	0
	gma-miR172i-3p	GAATCTTGATGATGCTGCAT	Chr13	+	43075243	43075420	cagtctgcaggtGCAGCGGCATCAAGATTCACactgcctaatcagctaggacttcatgactgtacacgcttatacatacatatatatacatgtacgttggctctttgtggacgagtgtggaatgaataaagttctattttagatgtggGAATCTTGATGATGCTGCATcagcaaatac	3'	.....(((.((((((((..(((((((((((.(((...((((.....((((((((.((.......(((((.......(((((........)))))(((..((.....))..))).)))))......)).))))))))..))))..))).)))))))))))..)))))))).))).....	168	41.6	-59.3	0.8	20.4286	14.2857
	gma-MIR172d-p5	GGAGCATCATCAAGATTCACA	Chr14	+	5659819	5659968	aaaacagtcgctgattgcagatGGAGCATCATCAAGATTCACAagcttcaggggttttttgtttggggtggtcccttattgctcccaaatgaattaagccctttgatatgggaatcttgatgatgctgcagcagcaataaacgactaaca	5'	.....(((((...(((((...((.((((((((((((((((.((....((((((((((((..(((((((..((.....))..).))))))..))..)))))).))))..)).)))))))))))))))).))...)))))...)))))....	141	42.7	-66.7	1	1	0.333333
	gma-MIR172c-p5	GGAGCATCATCAAGATTCACA	Chr18	+	2979182	2979334	aaatcagtcactgtttgccggtGGAGCATCATCAAGATTCACAagctttaggggcattaatttgtttgaggtggttccttattgctccaaaaccaattagcccttttgctatgggaatcttgatgatgctgcagcagcaataaatgactaata	5'	.....(((((....((((...((.((((((((((((((((.(((((...((((((..(((((..((((..(..((.....))..)..))))...)))))))))))..))).)).)))))))))))))))).))...))))....)))))....	144	40.5	-61.2	1	1	0.333333
miR319	gma-MIR319i-p5	AGGAGCTTCCTTCAGCCCATG	Chr04	+	49476852	49477045	aagagagtgaAGGAGCTTCCTTCAGCCCACGcatgggttcgggggattgaagggttgctgaagcatctgctgactcattcatacacacagaatagtgattcaaattgctaaggtaattgtgtgaatgaagcaggagatattttgcatccctctttcttTGTGCTTGGACTGAAGGGGAGCtccttctttctgtt	5'	.(((((..(((((((((((((((((.(((.((((..(...(..(((.....(((.(((..((..((((.(((..((((((((((.(((......))).....((((((....))))))))))))))))..))).)))).))..))).))))))..))..)))).))).))))).)))))))))))))))))...	190	45.4	-83	0.9	10	2
	gma-MIR319i-p3	TGTGCTTGGACTGAAGGGGAGT	Chr04	+	49476852	49477045	aagagagtgaAGGAGCTTCCTTCAGCCCACGcatgggttcgggggattgaagggttgctgaagcatctgctgactcattcatacacacagaatagtgattcaaattgctaaggtaattgtgtgaatgaagcaggagatattttgcatccctctttcttTGTGCTTGGACTGAAGGGGAGCtccttctttctgtt	3'	.(((((..(((((((((((((((((.(((.((((..(...(..(((.....(((.(((..((..((((.(((..((((((((((.(((......))).....((((((....))))))))))))))))..))).)))).))..))).))))))..))..)))).))).))))).)))))))))))))))))...	190	45.4	-83	0.9	0	1.5
	gma-MIR319n-p5	AGGAGTTCCCTTGCAGCCCAAAAC	Chr13	-	28262485	28262580	tgtgaaagctgcagaaatAGGAGTTCCCTTGCAGCCCAAAACaccctgcatgaacttcatgttgtTTTGGACCGAAGGGAGCCCCTtcttcttcac	5'	.((....)).(.((((..(((.((((((((.....((((((((....(((((.....)))))))))))))....)))))))).)))..)))).)..	84	49	-33.8	0.7	0	0.5
	gma-miR319n	TTTGGACCGAAGGGAGCCCCT	Chr13	-	28262485	28262580	tgtgaaagctgcagaaatAGGAGTTCCCTTGCAGCCCAAAACaccctgcatgaacttcatgttgtTTTGGACCGAAGGGAGCCCCTtcttcttcac	3'	.((....)).(.((((..(((.((((((((.....((((((((....(((((.....)))))))))))))....)))))))).)))..)))).)..	84	49	-33.8	0.7	7	4
	gma-MIR319l-p5	AGGAGTTCCCTTGCAGCCCAAAAC	Chr17	-	9165413	9165514	tgaaaggtgcagaaatAGGAGTTCCCTTGCAGCCCAAAACaccctgcatgaactacttcatgttgtTTTGGACTGAAGGGAGCTccttcttcttcactttca	5'	.((((.(((.((((..((((((((((((.(((.((((((((....(((((((....))))))))))))))).)))))))))))))))..)))).))))))).	100	45.1	-51.9	1.1	0	0.5
	gma-miR319g	TTTGGACTGAAGGGAGCT	Chr17	-	9165413	9165514	tgaaaggtgcagaaatAGGAGTTCCCTTGCAGCCCAAAACaccctgcatgaactacttcatgttgtTTTGGACTGAAGGGAGCTccttcttcttcactttca	3'	.((((.(((.((((..((((((((((((.(((.((((((((....(((((((....))))))))))))))).)))))))))))))))..)))).))))))).	100	45.1	-51.9	1.1	0	1
	gma-MIR319g-p5	AGGAGTTTCCCTCAGCCCATT	Chr02	+	40809293	40809490	gggaaagagagtgaAGGAGTTTCCCTCAGCCCATTcatggatataatgaaagattgggttgctgaattaactgattcattcatacaatagtattcaattagggtaatattgtgtgaatgaagagagtatagtatctatattggaaccccctctttctctgtgcttggactgaagggagctccttctttttctgttccc	5'	((((((((((..((((((((((((.((((.(((..((..((......((((((..(((((..............(((((((((((((((.((..(.....)..)).)))))))))))))))...(((((((...)))))))..)))))..))))))))..))..))).)))).))))))))))))..))))).)))))	198	39.4	-82.9	1.1	3	0
	gma-MIR319a-p3	AGTGAATGATGCGGGAGACAAAT	Chr05	-	39506583	39506789	cgttgaagaccctaaggtaagagagctttcttcagtccactcatgggtgacagtaagattcaattagctgccgactcattcatccaaatgttgagtgtaagcgaataaatatactcagcagatgAGTGAATGATGCGGGAGACAAATtgaatcttaagtttcctgtacttggactgaagggagctcccttttccttttgtctcttac	3'	......((((...((((.(((.(((((..((((((((((...(..((..((..((((((((((((..((.(((..(((((((..((..(((((((((((..........)))))))))))..))..)))))))..))).))...)))))))))))).))..))..)...))))))))))..))))).)))..))))..)))).....	196	42	-92.7	1.1	0	0.5
	gma-MIR319b-p3	AGTGAATGATGCGGGAGACAAAT	Chr08	-	1651126	1651315	taagtcctaagcgacggtaagagagctttcttcagtccacttatgggtgacaataagatttcaattagctgccgactcattcatccaaatgctgagtgaaagcgaagaaagatactcagcaaatgAGTGAATGATGCGGGAGACAAATtgattcttaagtttcctgtacttggactgaagggagctccct	3'	...(((......)))....((.(((((..((((((((((..((..((..((..(((((..((((((..((.(((..(((((((..((..(((((((((..............)))))))))..))..)))))))..))).))...)))))).))))).))..))..))..))))))))))..))))).))	171	42.6	-79	1	0	0.5
	gma-MIR319f-p5	ATCCAACGATGCGGGAGCTGC	Chr10	-	48913063	48913157	aattaaggtggtctgcttctgATCCAACGATGCGGGAGCTGCatttagtcgtgactgtcacgtcttggactgaaggggcctcttcatttcccata	5'	.....(((.(((((.((((...((((..(((((((...))))))).((.((((.....)))).))))))..))))))))).)))...........	17	49.5	-28.2	0.6	0	2.5
	gma-MIR319c-p5	AGGAGCTTCCCTCAGCCCATT	Chr14	-	45231920	45232140	ttgggagggaaagagagtgaAGGAGCTTCCCTCAGCCCATTcatggagataacgaaagattgggttgctgaattaactgctagctcacacattcattcatacaatagtattcaattagggtaatattgtgtgaatgaagcgggagtatatagtatctatattggaaccctctttctctgtgcttggactgaagggagctccttctttttctgctccctcca	5'	...(((((((.(((((..((((((((((((.((((.(((..((..((((......((((..(((((.(..(..((..(((((((((.....(((((((((((((((.((..(.....)..)).)))))))))))))))....))))...)))))..))..)..))))))))))))))..))..))).)))).))))))))))))..)))))..))))))).	217	42.5	-101.4	1.1	0	4
	gma-MIR319d-p3	TGTGCTTGGACTGAAGGGGAGT	Chr15	-	40974346	40974535	agagtgaaggagcttcctttagcccacacatggttaggggattaaagggttgctgaagtatctgctgactcattcatacacatagaatagtgattcaaattgctaaggtaattgtgtgaatgaagcaggggacattttgcatccttctttctaTGTGCTTGGACTGAAGGGGAGCtccttctttctgttg	3'	(((..(((((((((((((((((.((((((((((..(((.......(((((.((.(((((.((..(((..(((((((((((.......(((..((....))..))).......)))))))))))..)))..)).)))))))))))))))..)))))))..))).))))).))))))))))))..)))....	186	42.6	-74.8	0.9	0	1.5
miR390	gma-miR390a-5p	AAGCTCAGGAGGGATAGCGCC	Chr01	+	43181389	43181478	tgtaAAGCTCAGGAGGGATAGCGCCatggatgatctcttctccactcttgatcttctcttgCGCTATCCATCCTGAGTTTCAtggcttct	5'	....((((((((((.(((((((((...(((.((((..............)))).)))...))))))))).))))))))))..........	76	47.8	-38.6	0.9	65	98.9714
	gma-miR390a-5p	AAGCTCAGGAGGGATAGCGCC	Chr03	-	6398854	6398958	agaatctgtaAAGCTCAGGAGGGATAGCGCCatggatgatcttctcttcactcttgatcttctcttgCGCTATCCATCCTGAGTTTCAtggcttctatcttcaca	5'	((((.(..(.((((((((((.(((((((((...(((.((((..............)))).)))...))))))))).)))))))))).)..).)))).........	96	44.8	-44.3	0.9	65	98.9714
	gma-miR390a-5p	AAGCTCAGGAGGGATAGCGCC	Chr11	-	15535991	15536093	agaatctgtaAAGCTCAGGAGGGATAGCGCCacaacactcatgattttatatcataatatatTTGGCGCTATCTATCCTGAGTttcacgggttcttcttacgg	5'	(((((((((.((((((((((..((((((((((........(((((.....)))))........))))))))))..)))))))))).)))))))))........	95	40.8	-49.4	1.2	65	98.9714
	gma-miR390a-5p	AAGCTCAGGAGGGATAGCGCC	Chr18	-	5065776	5065877	atctgtaAAGCTCAGGAGGGATAGCGCCacgacactcatgattttcacatcatagtgtatTTGGCGCTATCTATCCTGAGTttcacgggtttttcttactgt	5'	((((((.((((((((((..((((((((((..(((((.(((((......))))))))))...))))))))))..)))))))))).))))))............	90	43.1	-51.4	1.2	65	98.9714
	gma-miR390a-5p	AAGCTCAGGAGGGATAGCGCC	Chr18	+	49001211	49001337	gaagaatttgtaAAGCTCAGGAGGGATAGCGCCatggaaggtctttctactaatttgctctatcatgggtgctttggtttcgatcgatcttctctagcgctacccatcctgagtttcatggtttctt	5'	.(((((...((.(((((((((((((.((((((...((((((((..((.(((((...((((......))))...)))))...))..))))))))...))))))))).)))))))))).))...)))))	126	44.1	-51.8	0.9	65	98.9714
	gma-miR390a-3p	CGCTATCCATCCTGAGTTTCA	Chr01	+	43181389	43181478	tgtaAAGCTCAGGAGGGATAGCGCCatggatgatctcttctccactcttgatcttctcttgCGCTATCCATCCTGAGTTTCAtggcttct	3'	....((((((((((.(((((((((...(((.((((..............)))).)))...))))))))).))))))))))..........	76	47.8	-38.6	0.9	3	4
	gma-miR390a-3p	CGCTATCCATCCTGAGTTTCA	Chr03	-	6398854	6398958	agaatctgtaAAGCTCAGGAGGGATAGCGCCatggatgatcttctcttcactcttgatcttctcttgCGCTATCCATCCTGAGTTTCAtggcttctatcttcaca	3'	((((.(..(.((((((((((.(((((((((...(((.((((..............)))).)))...))))))))).)))))))))).)..).)))).........	96	44.8	-44.3	0.9	3	4
	gma-MIR390f-p3	TTGGCGCTATCTATCCTGAGT	Chr11	-	15535991	15536093	agaatctgtaAAGCTCAGGAGGGATAGCGCCacaacactcatgattttatatcataatatatTTGGCGCTATCTATCCTGAGTttcacgggttcttcttacgg	3'	(((((((((.((((((((((..((((((((((........(((((.....)))))........))))))))))..)))))))))).)))))))))........	95	40.8	-49.4	1.2	4	5.5
	gma-MIR390g-p3	TTGGCGCTATCTATCCTGAGT	Chr18	-	5065776	5065877	atctgtaAAGCTCAGGAGGGATAGCGCCacgacactcatgattttcacatcatagtgtatTTGGCGCTATCTATCCTGAGTttcacgggtttttcttactgt	3'	((((((.((((((((((..((((((((((..(((((.(((((......))))))))))...))))))))))..)))))))))).))))))............	90	43.1	-51.4	1.2	4	5.5
	gma-miR390b-5p	AAGCTCAGGAGGGATAGCACC	Chr02	+	41878692	41878788	gagaatctgtaAAGCTCAGGAGGGATAGCACCatgatactgatgatgttcatagcagtacaaacttggCGCTATCTATCTTGAGCTTCAtggcttct	5'	.((((.(..(.((((((((((..((((((.(((((.((((((((.....)))..)))))))....))).))))))..)))))))))).)..).))))	96	43.3	-39.9	0.9	215	417.571
	gma-miR390b-5p	AAGCTCAGGAGGGATAGCACC	Chr14	+	46392430	46392532	agaatctgtaAAGCTCAGGAGGGATAGCACCgtgatactgatgattatatgttcatagttgtatacgtacttggCGCTATCTATCTTGAGCTTCAtggcttct	5'	((((.(..(.((((((((((..((((((.(((...(((..(..(((((......)))))..)....)))..))).))))))..)))))))))).)..).))))	103	40.8	-38.5	0.9	215	417.571
	gma-MIR390d-p3	CGCTATCTATCTTGAGCTTCA	Chr02	+	41878692	41878788	gagaatctgtaAAGCTCAGGAGGGATAGCACCatgatactgatgatgttcatagcagtacaaacttggCGCTATCTATCTTGAGCTTCAtggcttct	3'	.((((.(..(.((((((((((..((((((.(((((.((((((((.....)))..)))))))....))).))))))..)))))))))).)..).))))	96	43.3	-39.9	0.9	0	0.5
	gma-MIR390b-p3	CGCTATCTATCTTGAGCTTCA	Chr14	+	46392430	46392532	agaatctgtaAAGCTCAGGAGGGATAGCACCgtgatactgatgattatatgttcatagttgtatacgtacttggCGCTATCTATCTTGAGCTTCAtggcttct	3'	((((.(..(.((((((((((..((((((.(((...(((..(..(((((......)))))..)....)))..))).))))))..)))))))))).)..).))))	103	40.8	-38.5	0.9	0	0.5
miR393	gma-miR393a	ATCCAAAGGGATCGCATTGATT	Chr02	-	44047954	44048066	ggaggaggcATCCAAAGGGATCGCATTGATCccaaatttcagatttataaatttttctctttccctccccttctcaatatttgggATCATGCTATCCCTTTGGATTcctcctt	5'	.(((((((.((((((((((((.((((.((((((((((...(((............................)))....)))))))))))))).)))))))))))).)))))))	112	41.6	-52.1	1.1	0.466667	0.1
	gma-miR393a	ATCCAAAGGGATCGCATTGATT	Chr10	-	25990586	25990708	ctagaggaggcATCCAAAGGGATCGCATTGATCccaaatccaagcttcaatgttcttctatctttctcactcaaaatattaattttatttgggATCATGCTATCCCTTTGGATTtctccttta	5'	.((((((((..((((((((((((.((((.((((((((((...(((......)))..................(((((....))))))))))))))))))).))))))))))))..))))))))	122	37.4	-49.9	1.1	0.466667	0.1
	gma-miR393a	ATCCAAAGGGATCGCATTGATT	Chr11	+	32101395	32101514	ggaggaggcATCCAAAGGGATCGCATTGATCccaaatccaagcttcaatattcttctctctttcccactcaaaatattaattttatttgggATCATGCTATCCCTTTGGATTtctccttt	5'	.((((((..((((((((((((.((((.((((((((((..((.....((((((....................))))))..))..)))))))))))))).))))))))))))..)))))).	118	39.2	-48.3	1	0.466667	0.1
	gma-miR393a	ATCCAAAGGGATCGCATTGATT	Chr14	+	5137829	5137969	ggaggaggcATCCAAAGGGATCGCATTGATCccaaatttcagatttataaatttgtctttctcttcccttgtcaatatttgggatcatttctcttcccttctcaatatttgggATCATGCTATCCCTTTGGATTcctcctt	5'	.(((((((.((((((((((((.((((.((((((((((..((((((....)))))).........................((((..........))))........)))))))))))))).)))))))))))).)))))))	140	39.7	-59.1	1.1	0.466667	0.1
	gma-miR393a	ATCCAAAGGGATCGCATTGATT	Chr18	-	2419300	2419417	ggaggaggcATCCAAAGGGATCGCATTGATCccaaatccaagctttaatatttttctctcttctcactcaataatattaatttatttgggATCATGCTATCCCTTTGGATTtctcctt	5'	.((((((..((((((((((((.((((.((((((((((.......((((((((....................))))))))...)))))))))))))).))))))))))))..))))))	117	37.3	-50.8	1.2	0.466667	0.1
	gma-miR393a	ATCCAAAGGGATCGCATTGATT	Chr20	-	26107069	26107187	agaggaggcATCCAAAGGGATCGCATTGATCccaaatccaagcttcaatgttcttctctctttctcactcaaaatgttaattttatttgggATCATGCTATCCCTTTGGATgtctcctt	5'	.((((((((((((((((((((.((((.((((((((((...(((......)))..................(((((....))))))))))))))))))).))))))))))))))))))))	118	40.3	-55.6	1.2	0.466667	0.1
	gma-MIR393c-p3	ATCATGCTATCCCTTTGGATT	Chr02	-	44047954	44048066	ggaggaggcATCCAAAGGGATCGCATTGATCccaaatttcagatttataaatttttctctttccctccccttctcaatatttgggATCATGCTATCCCTTTGGATTcctcctt	3'	.(((((((.((((((((((((.((((.((((((((((...(((............................)))....)))))))))))))).)))))))))))).)))))))	112	41.6	-52.1	1.1	1	0.966667
	gma-MIR393d-p3	ATCATGCTATCCCTTTGGATT	Chr10	-	25990586	25990708	ctagaggaggcATCCAAAGGGATCGCATTGATCccaaatccaagcttcaatgttcttctatctttctcactcaaaatattaattttatttgggATCATGCTATCCCTTTGGATTtctccttta	3'	.((((((((..((((((((((((.((((.((((((((((...(((......)))..................(((((....))))))))))))))))))).))))))))))))..))))))))	122	37.4	-49.9	1.1	1	0.966667
	gma-MIR393a-p3	ATCATGCTATCCCTTTGGATT	Chr11	+	32101395	32101514	ggaggaggcATCCAAAGGGATCGCATTGATCccaaatccaagcttcaatattcttctctctttcccactcaaaatattaattttatttgggATCATGCTATCCCTTTGGATTtctccttt	3'	.((((((..((((((((((((.((((.((((((((((..((.....((((((....................))))))..))..)))))))))))))).))))))))))))..)))))).	118	39.2	-48.3	1	1	0.966667
	gma-MIR393e-p3	ATCATGCTATCCCTTTGGATT	Chr14	+	5137829	5137969	ggaggaggcATCCAAAGGGATCGCATTGATCccaaatttcagatttataaatttgtctttctcttcccttgtcaatatttgggatcatttctcttcccttctcaatatttgggATCATGCTATCCCTTTGGATTcctcctt	3'	.(((((((.((((((((((((.((((.((((((((((..((((((....)))))).........................((((..........))))........)))))))))))))).)))))))))))).)))))))	140	39.7	-59.1	1.1	1	0.966667
	gma-MIR393f-p3	ATCATGCTATCCCTTTGGATT	Chr18	-	2419300	2419417	ggaggaggcATCCAAAGGGATCGCATTGATCccaaatccaagctttaatatttttctctcttctcactcaataatattaatttatttgggATCATGCTATCCCTTTGGATTtctcctt	3'	.((((((..((((((((((((.((((.((((((((((.......((((((((....................))))))))...)))))))))))))).))))))))))))..))))))	117	37.3	-50.8	1.2	1	0.966667
	gma-MIR393g-p3	ATCATGCTATCCCTTTGGAT	Chr20	-	26107069	26107187	agaggaggcATCCAAAGGGATCGCATTGATCccaaatccaagcttcaatgttcttctctctttctcactcaaaatgttaattttatttgggATCATGCTATCCCTTTGGATgtctcctt	3'	.((((((((((((((((((((.((((.((((((((((...(((......)))..................(((((....))))))))))))))))))).))))))))))))))))))))	118	40.3	-55.6	1.2	0	0.166667
	gma-miR393a	TTCCAAAGGGATCGCATTGATC	Chr09	+	34250505	34250651	tgtgggtggagagTTCCAAAGGGATCGCATTGATCtaattcttgtagatgtttacacttgcaagctttgcatgcaattcctggattcagatgtgattcagtggttcacttattggaTCATGCGATCCCTTAGGAACTttccatcaac	5'	....(((((((((((((.((((((((((((.((((((((.((((((..((....))..)))))).......((.(((..(((((((.......)))))))..)))))...)))))))))))))))))))).)))))))))))))...	140	42.2	-67.1	1.1	29.7167	14.1
	gma-miR393a	TTCCAAAGGGATCGCATTGATC	Chr10	+	46430313	46430450	gttggtggatagTTCCAAAGGGATCGCATTGATCtaattctttatcttcctgcatgtatttacttgcagctctggttttggacctttttaccggttcactgacttggATCATGCGATCCCTTAGGAAttttccatcgc	5'	...((((((.((((((.((((((((((((.(((((((.((...(((...(((((.((....)).)))))....)))..((((((........))))))..)).))))))))))))))))))).)))))).))))))..	133	42.8	-61.4	1	29.7167	14.1
	gma-miR393a	TTCCAAAGGGATCGCATTGATC	Chr16	+	34388224	34388377	tgtgggtggagagTTCCAAAGGGATCGCATTGATCtaattcttgtagatgcctgaacttgcaatcttgaatcttgcatgcaattcctggatttaggtttgctttaaggggttcagttattggaTCATGCGATCCCTTAGGAACTttccatcaat	5'	....(((((((((((((.((((((((((((.((((((((..(((..((..(((......((((.(((((((((..............))))))))).))))....)))..)))))..)))))))))))))))))))).)))))))))))))...	147	41.6	-70.4	1.1	29.7167	14.1
	gma-miR393a	TTCCAAAGGGATCGCATTGATC	Chr20	-	39783549	39783690	tgttggtggagagTTCCAAAGGGATCGCATTGATCtaattcttgatcttcctgcatgcatttgcttgcagttctgcttttgagccatattttaccggttcactgacttggATCATGCGATCCCTTAGGAAttctccatcgcc	5'	....(((((((((((((.((((((((((((.(((((((.((.........(((((.((....)).))))).........((((((..........))))))..)).))))))))))))))))))).)))))))))))))...	135	45.1	-69.7	1.1	29.7167	14.1
	gma-MIR393h-p3	TCATGCGATCCCTTAGGAACT	Chr09	+	34250505	34250651	tgtgggtggagagTTCCAAAGGGATCGCATTGATCtaattcttgtagatgtttacacttgcaagctttgcatgcaattcctggattcagatgtgattcagtggttcacttattggaTCATGCGATCCCTTAGGAACTttccatcaac	3'	....(((((((((((((.((((((((((((.((((((((.((((((..((....))..)))))).......((.(((..(((((((.......)))))))..)))))...)))))))))))))))))))).)))))))))))))...	140	42.2	-67.1	1.1	9	3.5
	gma-MIR393i-p3	ATCATGCGATCCCTTAGGAA	Chr10	+	46430313	46430450	gttggtggatagTTCCAAAGGGATCGCATTGATCtaattctttatcttcctgcatgtatttacttgcagctctggttttggacctttttaccggttcactgacttggATCATGCGATCCCTTAGGAAttttccatcgc	3'	...((((((.((((((.((((((((((((.(((((((.((...(((...(((((.((....)).)))))....)))..((((((........))))))..)).))))))))))))))))))).)))))).))))))..	133	42.8	-61.4	1	1	0
	gma-MIR393j-p3	TCATGCGATCCCTTAGGAACT	Chr16	+	34388224	34388377	tgtgggtggagagTTCCAAAGGGATCGCATTGATCtaattcttgtagatgcctgaacttgcaatcttgaatcttgcatgcaattcctggatttaggtttgctttaaggggttcagttattggaTCATGCGATCCCTTAGGAACTttccatcaat	3'	....(((((((((((((.((((((((((((.((((((((..(((..((..(((......((((.(((((((((..............))))))))).))))....)))..)))))..)))))))))))))))))))).)))))))))))))...	147	41.6	-70.4	1.1	9	3.5
	gma-MIR393k-p3	ATCATGCGATCCCTTAGGAA	Chr20	-	39783549	39783690	tgttggtggagagTTCCAAAGGGATCGCATTGATCtaattcttgatcttcctgcatgcatttgcttgcagttctgcttttgagccatattttaccggttcactgacttggATCATGCGATCCCTTAGGAAttctccatcgcc	3'	....(((((((((((((.((((((((((((.(((((((.((.........(((((.((....)).))))).........((((((..........))))))..)).))))))))))))))))))).)))))))))))))...	135	45.1	-69.7	1.1	1	0
	gma-MIR393b-p3	GATCATGCTATCCCTTTGGAC	Chr01	-	42281071	42281186	agaggaggcatccaaagggatcacattgatcccaaatccaagcttcaatgttcttctctctttctcactcaaaatattaattttatttggGATCATGCTATCCCTTTGGACttctc	3'	.((((((...(((((((((((..((.(((((((((((...(((......)))..................(((((....))))))))))))))))))..)))))))))))))))))	115	38.8	-38.5	0.9	0	1
miR394	gma-miR394a-5p	TTGGCATTCTGTCCACCTCC	Chr04	-	1556919	1557028	cagagtttcTTGGCATTCTGTCCACCTCCacttccactttcagttccatggatctctctctctttttggccctatctacgtactcggAGGTGGACATACTGCCAATAGAg	5'	.....(((.((((((...(((((((((((............((..(((.(((........)))...)))..))............)))))))))))...)))))).))).	104	48.2	-32.8	0.6	0.833333	0
	gma-miR394a-5p	TTGGCATTCTGTCCACCTCC	Chr06	-	1520278	1520357	acagagtttcTTGGCATTCTGTCCACCTCCacttcttggccctatctacgtactcggAGGTGGATATACTGCCAATAGAg	5'	......(((.((((((...(((((((((((......((..........)).....)))))))))))...)))))).))).	73	48.8	-26.6	0.7	0.833333	0
	gma-miR394a-5p	TTGGCATTCTGTCCACCTCC	Chr14	+	48784355	48784458	taacagagtttaTTGGCATTCTGTCCACCTCCacttcctactctctctctgagccacatgttcgtgaagttggAGGTGGGCATACTGTCAACTgagttctgttg	5'	(((((((..(((((((((...((((((((((((((((...(((.......)))..((......)))))).))))))))))))...)))))).)))..)))))))	104	47.1	-42.3	0.9	0.833333	0
	gma-miR394a-5p	TTGGCATTCTGTCCACCTCC	Chr05	+	36014286	36014396	catagccattTTGGCATTCTGTCCACCTCCattaatattaaatgggttgttttagaatcacccccaaaatggtggcagttggaggtggccagtaggccaaacgggctctgt	5'	((.((((..((((((...(((.(((((((((...........(..(....)..)...(((((........)))))....))))))))).)))...))))))..)))).)).	110	46.8	-42.8	0.8	0.833333	0
	gma-miR394a-5p	TTGGCATTCTGTCCACCTCC	Chr08	+	9872151	9872234	cgtagccattTTGGCATTCTGTCCACCTCCactaatattaaatggtgacagttggaggtggccagtaggccaaacgggctctgt	5'	...((((..((((((...(((.(((((((((...........((....))..))))))))).)))...))))))..))))....	77	50	-37.9	0.9	0.833333	0
	gma-miR394a-5p	TTGGCATTCTGTCCACCTCC	Chr15	+	3785393	3785475	catagacattTTGGCATTCTGTCCACCTCCattggtgatgatggccatttggaggtggccagtatgccaaacgggctctgtgt	5'	((((((...((((((((.(((.(((((((((.((((.......))))..))))))))).))).)))))))).....)))))).	82	50.6	-41.8	1	0.833333	0
	gma-MIR394c-p3	AGGTGGACATACTGCCAATAGT	Chr04	-	1556919	1557028	cagagtttcTTGGCATTCTGTCCACCTCCacttccactttcagttccatggatctctctctctttttggccctatctacgtactcggAGGTGGACATACTGCCAATAGAg	3'	.....(((.((((((...(((((((((((............((..(((.(((........)))...)))..))............)))))))))))...)))))).))).	104	48.2	-32.8	0.6	2	4
	gma-MIR394g-p3	AGGTGGATATACTGCCAATAGT	Chr06	-	1520278	1520357	acagagtttcTTGGCATTCTGTCCACCTCCacttcttggccctatctacgtactcggAGGTGGATATACTGCCAATAGAg	3'	......(((.((((((...(((((((((((......((..........)).....)))))))))))...)))))).))).	73	48.8	-26.6	0.7	0	2
	gma-miR394b-3p	AGGTGGGCATACTGTCAACT	Chr14	+	48784355	48784458	taacagagtttaTTGGCATTCTGTCCACCTCCacttcctactctctctctgagccacatgttcgtgaagttggAGGTGGGCATACTGTCAACTgagttctgttg	3'	(((((((..(((((((((...((((((((((((((((...(((.......)))..((......)))))).))))))))))))...)))))).)))..)))))))	104	47.1	-42.3	0.9	5	7
miR395	gma-MIR395a-p5	GTTCCCCTGAACGCTTCATTA	Chr01	+	4840520	4840629	tcaggttttccctagaGTTCCCCTGAACGCTTCATTAaagggctttattatcatatagtcccaagttagtccataCTGAAGTGTTTGGGGGAACTCccggtgatacttga	5'	((((((.(..((..(((((((((..((((((((......(((((.(((....))).)))))..(((........)))))))))))..)))))))))..))..).))))))	110	43.6	-48.4	1	1	0
	gma-miR395a	CTGAAGTGTTTGGGGGAACTC	Chr01	+	4840520	4840629	tcaggttttccctagaGTTCCCCTGAACGCTTCATTAaagggctttattatcatatagtcccaagttagtccataCTGAAGTGTTTGGGGGAACTCccggtgatacttga	3'	((((((.(..((..(((((((((..((((((((......(((((.(((....))).)))))..(((........)))))))))))..)))))))))..))..).))))))	110	43.6	-48.4	1	3.66667	9.54167
	gma-miR395a	CTGAAGTGTTTGGGGGAACTC	Chr02	-	1747330	1747424	tccctagaGTTTCCCTGAACACTTCATTAaagggctttattgaaatataatccaaagttagtctataCTGAAGTGTTTGGGGGAACTCctggtga	3'	((((..(((((((((..(((((((((.((..(((((...(((..........)))....))))).)).)))))))))..)))))))))..)).))	95	38.9	-38.3	1	3.66667	9.54167
	gma-miR395a	CTGAAGTGTTTGGGGGAACTC	Chr08	+	41476050	41476136	ccTAGAGTTCCCCTTAATGCTTCattgaggattctgtttaggtccaatttaactagtccctaCTGAAGTGTTTGGGGGAACTCcggg	3'	((..(((((((((..((..(((((.(..(((((..(((.((......)).))).)))))..).)))))..))..)))))))))..))	87	46	-37.2	0.9	3.66667	9.54167
	gma-MIR395b-p5	ATTTCCCTGAACACTTCATTA	Chr02	-	1747330	1747424	tccctagaGTTTCCCTGAACACTTCATTAaagggctttattgaaatataatccaaagttagtctataCTGAAGTGTTTGGGGGAACTCctggtga	5'	((((..(((((((((..(((((((((.((..(((((...(((..........)))....))))).)).)))))))))..)))))))))..)).))	95	38.9	-38.3	1	1	0
	gma-MIR395c-p5	TAGAGTTCCCCTTAATGCTTC	Chr08	+	41476050	41476136	ccTAGAGTTCCCCTTAATGCTTCattgaggattctgtttaggtccaatttaactagtccctaCTGAAGTGTTTGGGGGAACTCcggg	5'	((..(((((((((..((..(((((.(..(((((..(((.((......)).))).)))))..).)))))..))..)))))))))..))	87	46	-37.2	0.9	1	0
	gma-MIR395k-p5	AGTTCCTCTGAATGCTTCATA	Chr01	-	4835314	4835439	ttgttggctgactcttggAGTTCCTCTGAACGCTTCATAtgagaggctacctagtaaaaaaatctttcattagtaaagatagtccttcttcaaTGAAGTGTTTGGGGGAACtccgggattcaacta	5'	....(((.(((.((..((((((((((..((((((((((.((((((((((.(((((.(((.....))).)))))......))).))))..)))))))))))))..))))))))))..)).))).)))	122	40.5	-51.3	1	0	1
	gma-miR395i	TGAAGTGTTTGGGGGAAC	Chr01	-	4835314	4835439	ttgttggctgactcttggAGTTCCTCTGAACGCTTCATAtgagaggctacctagtaaaaaaatctttcattagtaaagatagtccttcttcaaTGAAGTGTTTGGGGGAACtccgggattcaacta	3'	....(((.(((.((..((((((((((..((((((((((.((((((((((.(((((.(((.....))).)))))......))).))))..)))))))))))))..))))))))))..)).))).)))	122	40.5	-51.3	1	0.4	1.54167
	gma-miR395i	TGAAGTGTTTGGGGGAACTCT	Chr01	-	4819957	4820072	ctgttggctgtctcctgcagttcctctgaacgcttcatgtgaggggctagcaagtgtatacgttataatttagccttcttcaaTGAAGTGTTTGGGGGAACTCTtgggctcaacca	3'	....(((.((..(((...((((((((..((((((((((.(((((((((((....((((.....))))..))))))..)))))))))))))))..))))))))...)))..)).)))	112	47.4	-49.8	0.9	0.4	2.79167
	gma-miR395i	TGAAGTGTTTGGGGGAACTCT	Chr01	-	4832871	4832996	tctgttggctgtcccttggagttcctctgaacgcttcatgttagtgaggggggtagccaatgtaaactggtacccattataagccttattcaaTGAAGTGTTTGGGGGAACTCTtgggttcaaact	3'	...(((......(((..((((((((((..((((((((((...(((((((.(((((.(((........))))))))........)))))))..))))))))))..)))))))))).)))....))).	122	46	-55.1	1	0.4	2.79167
	gma-miR395i	TGAAGTGTTTGGGGGAACTCT	Chr02	+	1760207	1760340	ttttctgttggctgtcctttggagttcctctgaacgcttcatgttagtgaggggggtagccagtgtaaactggactggtacccattattataagccttcttaTGAAGTGTTTGGGGGAACTCTtgggttcaact	3'	......(((((....(((..((((((((((..(((((((((((.....((((((((((.(((((.........))))))))))...........))))).)))))))))))..)))))))))).))).))))).	127	45.5	-56.9	0.9	0.4	2.79167
	gma-miR395i	TGAAGTGTTTGGGGGAACTCT	Chr02	+	1774462	1774561	ctttctgttggttgtctcttggagttcctctgaacgcttcatgtgattggctagttataggcctttgaTGAAGTGTTTGGGGGAACTCTtaggttcaact	3'	.........(((((..(((..(((((((((..((((((((((......((((.......))))....))))))))))..)))))))))..)))..)))))	91	44	-45.4	1	0.4	2.79167
	gma-miR395d	TGAAGTGTTTGGGGGAAC	Chr08	-	41416423	41416543	gctgtctcttggagttcctctgagcacttcacgtacgtgtgtggctagttctattctgtattacccttagatagaatagtcttaattaagTGAAGTGTTTGGGGGAACtttcgggaacaac	3'	..(((..((..(((((((((..((((((((((..........(((((.((((((.(((.........))))))))))))))........))))))))))..)))))))))..))..)))..	117	43	-50	1	0	0.916667
	gma-miR395d	TGAAGTGTTTGGGGGAAC	Chr08	-	41425476	41425592	gctgtctcttggagttcctctgagcacttcacgaatgacctagttctatttggtattaccctttagatagaatagtcttatataagTGAAGTGTTTGGGGGAACttttgggtacaac	3'	..(((..((..(((((((((..((((((((((....(((...(((((((((((.....))....))))))))).)))........))))))))))..)))))))))..))..)))..	113	40.2	-47.2	1	0	0.916667
	gma-miR395d	TGAAGTGTTTGGGGGAAC	Chr08	-	41439987	41440108	gctgtctcttggagttcctctgagcacttcacgcgtggggctagttctattcaatattaccatttagatagaatagtcctcatcactgaaaTGAAGTGTTTGGGGGAACttttgggtacaac	3'	..(((..((..(((((((((..(((((((((..((((((((((.((((((..((.........))..))))))))))))....))).)...)))))))))..)))))))))..))..)))..	118	43.4	-48.9	0.9	0	0.916667
	gma-miR395d	TGAAGTGTTTGGGGGAAC	Chr08	-	41446362	41446489	ggttgtctcttggagttcctctgaacacttcacacgtgggactagagtagtggtattgtatcctttagatcatagaatagtcctcatcatcaccaagTGAAGTGTTTGGGGGAACttttaggtacaac	3'	.(((((..((..(((((((((..((((((((((..(((((((((.....(((((.(((.......))))))))....)))))).......)))...))))))))))..)))))))))..))..)))))	127	43	-51.1	0.9	0	0.916667
miR396	gma-miR396b-5p	TTCCACAGCTTTCTTGAACTT	Chr13	+	27517027	27517152	ctcaagtcctggtcatgcttTTCCACAGCTTTCTTGAACTTcttatgcatcttatatctctccacctccaggattttaagccctagaaGCTCAAGAAAGCTGTGGGAGAatatggcaattcaggct	5'	....((.(((((((((..(((((((((((((((((((.(((((...((.......(((.((........))))).....))...))))).)))))))))))))))))))..)))))....))))))	122	43.7	-48.9	0.9	23.9028	19.75
	gma-miR396b-5p	TTCCACAGCTTTCTTGAACTT	Chr13	+	45239131	45239247	caacaagtcctgttatgcttTTCCACAGCTTTCTTGAACTTcttatgcctagtgcaattattgatgtggcatagaaGTTTAAGAAAAATGTGGAAAAacatgtcaaatctaggactt	5'	....((((((((.((((.(((((((((..((((((((((((((.(((((.....(((...)))....)))))))))))))))))))..))))))))).)))).......))))))))	113	35	-46.8	1.1	23.9028	19.75
	gma-miR396b-5p	TTCCACAGCTTTCTTGAACTT	Chr15	-	556336	556486	tagcttcttcagcatttcaacttccatgcttgcttgaacaagtcctgttatgcttTTCCACAGCTTTCTTGAACTTcttatgcctaatgcagctattgatgtggcattgaaGTTTAAGAAAAATGTGGAAAAacatgtcaaatctaggact	5'	.......(((((((...((.......))..))).))))..(((((((.((((.(((((((((..(((((((((((((..(((((....(((........)))))))).)))))))))))))..))))))))).)))).......)))))))	111	37.1	-48.2	0.9	23.9028	19.75
	gma-miR396b-5p	TTCCACAGCTTTCTTGAACTT	Chr17	-	8782224	8782392	atgctgtgtgtgtgagatctgagctcaattttcctctcaagtcctggtcatgcttTTCCACAGCTTTCTTGAACTTcttatgcatcttatatctctccacttccagcattttaagccctagaaGCTCAAGAAAGCTGTGGGAGAatatggcaattcaggcttttaattg	5'	............((((.......))))...........(((.(((((((((..(((((((((((((((((((.(((((...((...............................))...))))).)))))))))))))))))))..)))))....))))))).......	124	41.4	-50.265	0.7	23.9028	19.75
	gma-miR396b-3p	GCTCAAGAAAGCTGTGGGAGA	Chr13	+	27517027	27517152	ctcaagtcctggtcatgcttTTCCACAGCTTTCTTGAACTTcttatgcatcttatatctctccacctccaggattttaagccctagaaGCTCAAGAAAGCTGTGGGAGAatatggcaattcaggct	3'	....((.(((((((((..(((((((((((((((((((.(((((...((.......(((.((........))))).....))...))))).)))))))))))))))))))..)))))....))))))	122	43.7	-48.9	0.9	1244.5	2845
	gma-miR396b-3p	GCTCAAGAAAGCTGTGGGAGA	Chr17	-	8782224	8782392	atgctgtgtgtgtgagatctgagctcaattttcctctcaagtcctggtcatgcttTTCCACAGCTTTCTTGAACTTcttatgcatcttatatctctccacttccagcattttaagccctagaaGCTCAAGAAAGCTGTGGGAGAatatggcaattcaggcttttaattg	3'	............((((.......))))...........(((.(((((((((..(((((((((((((((((((.(((((...((...............................))...))))).)))))))))))))))))))..)))))....))))))).......	124	41.4	-50.265	0.7	1244.5	2845
	gma-MIR396c-p3	GTTTAAGAAAAATGTGGAAAA	Chr13	+	45239131	45239247	caacaagtcctgttatgcttTTCCACAGCTTTCTTGAACTTcttatgcctagtgcaattattgatgtggcatagaaGTTTAAGAAAAATGTGGAAAAacatgtcaaatctaggactt	3'	....((((((((.((((.(((((((((..((((((((((((((.(((((.....(((...)))....)))))))))))))))))))..))))))))).)))).......))))))))	113	35	-46.8	1.1	0.5	1
	gma-MIR396f-p3	GTTTAAGAAAAATGTGGAAAA	Chr15	-	556336	556486	tagcttcttcagcatttcaacttccatgcttgcttgaacaagtcctgttatgcttTTCCACAGCTTTCTTGAACTTcttatgcctaatgcagctattgatgtggcattgaaGTTTAAGAAAAATGTGGAAAAacatgtcaaatctaggact	3'	.......(((((((...((.......))..))).))))..(((((((.((((.(((((((((..(((((((((((((..(((((....(((........)))))))).)))))))))))))..))))))))).)))).......)))))))	111	37.1	-48.2	0.9	0.5	1
	gma-miR396a-5p	TTCCACAGCTTTCTTGAACTG	Chr13	-	27525230	27525369	tcatggctctctttgtattcTTCCACAGCTTTCTTGAACTGcatccaaagagttcctttgcatgcatgccatggcactcttactcccaaatcttgttttgcgGTTCAATAAAGCTGTGGGAAGatacagatagggtcaac	5'	...(((((((.(((((((..((((((((((((.((((((((((....((((((.((...(((....)))...)).)))))).....(((...)))...)))))))))).))))))))))))..))))))).)))))))..	135	43.6	-61.7	1	323.353	187.15
	gma-miR396a-5p	TTCCACAGCTTTCTTGAACTG	Chr14	+	13772743	13772890	gaatggtctttttcgtgatcTTCCACAGCTTTCTTGAACTGtgttgtgtgaggtttctccaagtgaaggtttaagatcccttatgcaacataaattctttgagcacaATTCAAGATAGCTGTGGAAAAtcactgagatgatctcgttc	5'	((((((((..(((((((((.((((((((((.((((((..(((((((..(((((..(((((.......))....)))..)))))..)))))))......(((....))).)))))).)))))))))).))))).)))).))))..))))	148	39.2	-58.1	1	323.353	187.15
	gma-miR396a-5p	TTCCACAGCTTTCTTGAACTG	Chr17	+	8774041	8774175	tggccctctttgtattcTTCCACAGCTTTCTTGAACTGcatccatagagttcctttgcatgcatgccaaggcactcttgctcccacaccttgttttgcgGTTCAATAAAGCTGTGGGAAGatacagatagggtca	5'	.((((((.(((((((..((((((((((((.((((((((((.....(((((.((((.(((....))).)))).))))).......((.....))..)))))))))).))))))))))))..))))))).)))))).	133	46.7	-66.5	1.1	323.353	187.15
	gma-miR396a-5p	TTCCACAGCTTTCTTGAACTG	Chr17	-	35037484	35037597	gtgatcTTCCACAGCTTTCTTGAACTGtgttgtgaggcttctctccaatgaaggtttataccctatgcaaaagaaattctatgagcacaATTCAAGATAGCTGTGGAAAAtcac	5'	(((((.((((((((((.(((((((.((((((..(((..((((.....(((..(((....))).))).....)))).)))....)))))).))))))).)))))))))).)))))	114	39.5	-44	1	323.353	187.15
	gma-miR396a-3p	GTTCAATAAAGCTGTGGGAAG	Chr13	-	27525230	27525369	tcatggctctctttgtattcTTCCACAGCTTTCTTGAACTGcatccaaagagttcctttgcatgcatgccatggcactcttactcccaaatcttgttttgcgGTTCAATAAAGCTGTGGGAAGatacagatagggtcaac	3'	...(((((((.(((((((..((((((((((((.((((((((((....((((((.((...(((....)))...)).)))))).....(((...)))...)))))))))).))))))))))))..))))))).)))))))..	135	43.6	-61.7	1	1893.5	2116.5
	gma-miR396a-3p	GTTCAATAAAGCTGTGGGAAG	Chr17	+	8774041	8774175	tggccctctttgtattcTTCCACAGCTTTCTTGAACTGcatccatagagttcctttgcatgcatgccaaggcactcttgctcccacaccttgttttgcgGTTCAATAAAGCTGTGGGAAGatacagatagggtca	3'	.((((((.(((((((..((((((((((((.((((((((((.....(((((.((((.(((....))).)))).))))).......((.....))..)))))))))).))))))))))))..))))))).)))))).	133	46.7	-66.5	1.1	1893.5	2116.5
	gma-miR396j	ATTCAAGATAGCTGTGGAAAA	Chr14	+	13772743	13772890	gaatggtctttttcgtgatcTTCCACAGCTTTCTTGAACTGtgttgtgtgaggtttctccaagtgaaggtttaagatcccttatgcaacataaattctttgagcacaATTCAAGATAGCTGTGGAAAAtcactgagatgatctcgttc	3'	((((((((..(((((((((.((((((((((.((((((..(((((((..(((((..(((((.......))....)))..)))))..)))))))......(((....))).)))))).)))))))))).))))).)))).))))..))))	148	39.2	-58.1	1	171	111.333
	gma-miR396j	ATTCAAGATAGCTGTGGAAAA	Chr17	-	35037484	35037597	gtgatcTTCCACAGCTTTCTTGAACTGtgttgtgaggcttctctccaatgaaggtttataccctatgcaaaagaaattctatgagcacaATTCAAGATAGCTGTGGAAAAtcac	3'	(((((.((((((((((.(((((((.((((((..(((..((((.....(((..(((....))).))).....)))).)))....)))))).))))))).)))))))))).)))))	114	39.5	-44	1	171	111.333
	gma-miR396j	ATTCAAGATAGCTGTGGAAAA	Chr16	-	31530670	31530803	ggttttcgtgatcTTCCACAGTTTTCTTGAACTGcatgtgtgttgtgaggcttctccagtgaaggtttatctcctatgcaagtgcagatattctatgagcacaATTCAAGATAGCTGTGGAAAAtcactgagat	3'	...(((((((((.((((((((((.((((((((((((..((..(...((((((((......)))).....))))..)..))..))))).................))))))).)))))))))).))))).)))).	130	41	-46.4	0.8	171	111.333
	gma-MIR396j-p5	TTCCACAGATTTCTTGAACTG	Chr16	-	31530670	31530803	ggttttcgtgatcTTCCACAGTTTTCTTGAACTGcatgtgtgttgtgaggcttctccagtgaaggtttatctcctatgcaagtgcagatattctatgagcacaATTCAAGATAGCTGTGGAAAAtcactgagat	5'	...(((((((((.((((((((((.((((((((((((..((..(...((((((((......)))).....))))..)..))..))))).................))))))).)))))))))).))))).)))).	130	41	-46.4	0.8	9.31111	2.4
miR397	gma-miR397a	ATTGAGTGCAGCGTTGATGAA	Chr08	-	4645231	4645338	agagaaacatcATTGAGTGCAGCGTTGATGAAgtttcactctcatctcaggtagatgcttaatttatagtgttattgtcATCGACACTGCACTCAATCATGtttttct	5'	((((((((((.(((((((((((.(((((((((((..((((..(((((.....)))))..........))))..))).)))))))).))))))))))).))))))))))	108	37	-46.1	1.2	1136.5	2070.5
	gma-miR397a	ATTGAGTGCAGCGTTGATGAA	Chr13	-	35595158	35595279	ggagaaacatcATTGAGTGCAGCGTTGATGAAgtcctaaatagtaaatagcaactacccctcgtgtttctcaggtagatgcttaaatggtttTATTGACGCTGCACTCAATCAtgttttttt	5'	.(((((((((.((((((((((((((..((((((.((............((((.(((((..............))))).)))).....))))))))..)))))))))))))).))))))))).	120	38.5	-51.7	1.1	1136.5	2070.5
	gma-MIR397a-p3	ATCGACACTGCACTCAATCATG	Chr08	-	4645231	4645338	agagaaacatcATTGAGTGCAGCGTTGATGAAgtttcactctcatctcaggtagatgcttaatttatagtgttattgtcATCGACACTGCACTCAATCATGtttttct	3'	((((((((((.(((((((((((.(((((((((((..((((..(((((.....)))))..........))))..))).)))))))).))))))))))).))))))))))	108	37	-46.1	1.2	9	9
	gma-miR397b-3p	TATTGACGCTGCACTCAATCA	Chr13	-	35595158	35595279	ggagaaacatcATTGAGTGCAGCGTTGATGAAgtcctaaatagtaaatagcaactacccctcgtgtttctcaggtagatgcttaaatggtttTATTGACGCTGCACTCAATCAtgttttttt	3'	.(((((((((.((((((((((((((..((((((.((............((((.(((((..............))))).)))).....))))))))..)))))))))))))).))))))))).	120	38.5	-51.7	1.1	2459	1236
miR398	gma-MIR398b-p5	CAGAGGAGTGGATCTGAGAACA	Chr02	-	11080996	11081130	agtccaaatggtttatctCAGAGGAGTGGATCTGAGAACAcaaggctggtttgcactgctatattatgatcgattggtataaggtgaatttacttTGTGTTCTCAGGTCACCCCTTtgagccaacctgttgacat	5'	.(((.....((((...((((((((.((.(((((((((((((((((...(((..(..(((((.(((......))))))))....)..)))...))))))))))))))))))).))))))))..))))....)))..	132	42.2	-53	0.9	0	4
	gma-miR398a	TGTGTTCTCAGGTCGCCCCTT	Chr02	-	11080996	11081130	agtccaaatggtttatctCAGAGGAGTGGATCTGAGAACAcaaggctggtttgcactgctatattatgatcgattggtataaggtgaatttacttTGTGTTCTCAGGTCACCCCTTtgagccaacctgttgacat	3'	.(((.....((((...((((((((.((.(((((((((((((((((...(((..(..(((((.(((......))))))))....)..)))...))))))))))))))))))).))))))))..))))....)))..	132	42.2	-53	0.9	6.33333	4.16667
	gma-miR398a	TGTGTTCTCAGGTCGCCCCTT	Chr01	-	7214749	7214864	ctcggaggagtgaatctgagaacacaaggctggtttgcactgctatatcatctattggtataaggtgaatttacttTGTGTTCTCAGGTCACCCCTTtgagccaacctgttgacat	3'	(((..(((.(((.((((((((((((((((........((((..(((((((.....))))))).))))......))))))))))))))))))).)))..))).(((....)))....	101	44	-47.7	0.9	6.33333	4.16667
	gma-MIR398c-p5	GGGTCGTCCTGAGATCACATG	Chr08	-	14229979	14230088	ttctacaGGGTCGTCCTGAGATCACATGaagtagaatataagcagccatatttgcttcttgtctcgtgttctcagctcaTGTGTTCTCAGGTCGCCCCTGctggactatt	5'	.(((((((((.((.(((((((.(((((((.(((((((((((((((......))))))........)))))))..))))))))).))))))).)).))))).)))).....	104	46.4	-47.4	0.9	760.5	947
	gma-miR398c	TGTGTTCTCAGGTCGCCCCTG	Chr08	-	14229979	14230088	ttctacaGGGTCGTCCTGAGATCACATGaagtagaatataagcagccatatttgcttcttgtctcgtgttctcagctcaTGTGTTCTCAGGTCGCCCCTGctggactatt	3'	.(((((((((.((.(((((((.(((((((.(((((((((((((((......))))))........)))))))..))))))))).))))))).)).))))).)))).....	104	46.4	-47.4	0.9	3963.33	5370.67
miR399	gma-MIR399h-p5	GGGCACCTCTCTCCTGGCAGG	Chr09	+	36742730	36742843	caaatcagcaataGGGCACCTCTCTCCTGGCAGGagaaaaagatcagcatttttggagttaccaaaagtcagtgtcaataactTGCCAAAGGAGAGTTGCCCTGtggctggttt	5'	.((((((((.((((((((.((((((..(((((((.......(((....((((((((.....))))))))....))).....)))))))..)))))).)))))))).))))))))	113	45.6	-51	1	0	0.5
	gma-miR399a	TGCCAAAGGAGAGTTGCCCTG	Chr09	+	36742730	36742843	caaatcagcaataGGGCACCTCTCTCCTGGCAGGagaaaaagatcagcatttttggagttaccaaaagtcagtgtcaataactTGCCAAAGGAGAGTTGCCCTGtggctggttt	3'	.((((((((.((((((((.((((((..(((((((.......(((....((((((((.....))))))))....))).....)))))))..)))))).)))))))).))))))))	113	45.6	-51	1	0.75	1.25
	gma-miR399a	TGCCAAAGGAGAGTTGCCCTG	Chr16	+	36115809	36115909	caaatcagcaataGGGCACCTCTCTCCTGGCAGGtatttttggagctaccaaaaatcaatgtcaataactTGCCAAAGGAGAGTTGCCCTGtggctggttt	3'	.((((((((.((((((((.((((((..((((((((((((((((.....))))))))...........))))))))..)))))).)))))))).))))))))	100	45.5	-50.8	1.1	0.75	1.25
	gma-miR399a	TGCCAAAGGAGAGTTGCCCTG	Chr10	+	46844955	46845048	aaaacagctatagggcttctctttattggcaggaaattatcatgaccacttcatcagatatctTGCCAAAGGAGAGTTGCCCTGttgctacttt	3'	.....(((.(((((((..(((((..(((((((((...((((.(((........))))))))))))))))..)))))..))))))).))).....	84	40.4	-40.3	1.1	0.75	1.25
	gma-miR399a	TGCCAAAGGAGAGTTGCCCTG	Chr20	-	39364067	39364160	aaaccagctatagggcttctctttattggcaggaaattatcatgaccacttcatcagatatctTGCCAAAGGAGAGTTGCCCTGttgctgcttt	3'	....((((.(((((((..(((((..(((((((((...((((.(((........))))))))))))))))..)))))..))))))).))))....	86	42.6	-42.8	1.1	0.75	1.25
	gma-MIR399b-p5	GGGCACCTCTCTCCTGGCAGG	Chr16	+	36115809	36115909	caaatcagcaataGGGCACCTCTCTCCTGGCAGGtatttttggagctaccaaaaatcaatgtcaataactTGCCAAAGGAGAGTTGCCCTGtggctggttt	5'	.((((((((.((((((((.((((((..((((((((((((((((.....))))))))...........))))))))..)))))).)))))))).))))))))	100	45.5	-50.8	1.1	0	0.5
	gma-miR399d	TGCCAAAGGAGATTTGCCCAG	Chr05	-	35229349	35229451	tgggtgcattacagggcaagttctctttggcaggtaccaacaagctatgcaatactatatgtgtgtgcaatcTGCCAAAGGAGATTTGCCCAGcaattctcct	3'	.(((.........(((((((((..(((((((((((............((((((((.....)))).)))))))))))))))..))))))))).........)))	78	45.6	-39.5	0.8	0	0.75
	gma-miR399d	TGCCAAAGGAGATTTGCCCAG	Chr05	-	35238378	35238516	gtgtggatcttcccagttgcagctgcattacagggcaagttctccattggcaggtagccactatgatatgcatctcataaatatttgcaactttcttaatgtgcaatcTGCCAAAGGAGATTTGCCCAGcgattctcct	3'	....(((((....((((....)))).......(((((((.(((((.(((((((((.((((.((.((..((((.............))))....)).)).)).)).))))))))).))))))))))))...)))))....	95	44.6	-48.5	0.8	0	0.75
	gma-miR399d	TGCCAAAGGAGATTTGCCCAG	Chr08	-	9111253	9111360	tgggtgcattacagggcaagttctctttggcaggtatcaagaagctattaatgctatacaagtgtacgtgtgcaaccTGCCAAAGGAGATTTGCCCAGcaattctcct	3'	.(((.........(((((((((..(((((((((((.......(((.......))).......((((....)))))))))))))))..))))))))).........)))	83	45.4	-41.4	0.8	0	0.75
	gma-miR399d	TGCCAAAGGAGATTTGCCCAG	Chr08	-	9119243	9119377	gtgtggatcttcccagttgcagctgtattacagggcaagttctccattggcaggtagccactatgatatgcatctcatgtttgcaactttcttagtatgcaatcTGCCAAAGGAGATTTGCCCAGcgattctcct	3'	....(((((....((((....)))).......(((((((.(((((.(((((((((.((.((((.((..((((.........))))....)).))))..)).))))))))).))))))))))))...)))))....	91	45.9	-50.6	0.8	0	0.75
miR403	gma-miR403a	TTAGATTCACGCACAAACTTG	Chr02	+	1041992	1042080	aaattgcaggttcgtgcgtgaatctaacgaaagtttctcgttctctccattccacttctgcgTTAGATTCACGCACAAACTTGtcattt	3'	.....(((((((.((((((((((((((((.((((...................))))...)))))))))))))))).))))))).....	79	41.6	-34.1	0.9	34	22
miR408	gma-miR408a-5p	CAGGGGAACAGGCAGAGCATG	Chr02	+	837414	837546	gagacaggacaaagCAGGGGAACAGGCAGAGCATGgatggagctatcaacacaatattgtcaagaaactgagagtgagaggagaaatatgttgtggttctgctcATGCACTGCCTCTTCCCTGGCtctgtctc	5'	(((((((.....(((..(((((.((((((.((((((..(((((((.(((((...((((.((.....((.....)).....))..))))))))))))))))..)))))).)))))).)))))..))))))))))	133	48.9	-57.7	0.9	46442	62516
	gma-miR408a-3p	ATGCACTGCCTCTTCCCTGGC	Chr02	+	837414	837546	gagacaggacaaagCAGGGGAACAGGCAGAGCATGgatggagctatcaacacaatattgtcaagaaactgagagtgagaggagaaatatgttgtggttctgctcATGCACTGCCTCTTCCCTGGCtctgtctc	3'	(((((((.....(((..(((((.((((((.((((((..(((((((.(((((...((((.((.....((.....)).....))..))))))))))))))))..)))))).)))))).)))))..))))))))))	133	48.9	-57.7	0.9	34071	24069
miR482	pvu-miR482-5p	GGAATGGGCTGATTGGGAAGC	Chr02	+	7873049	7873174	ggagattggagcaatcagaatttgtgGGAATGGGCTGATTGGGAAGCaatgtgtgctggtgcaatgcatttaatttcTTCCCAATTCCGCCCATTCCTAtgatttctgatgattctttcctttcct	5'	(((((..((((..(((((((.(..(((((((((((.((((((((((.(((..((((.........))))...))).))))))))))..)))))))))))..).)))))))..))))....))))).	125	42.9	-59.8	1.1	4242.5	4302.5
	gma-miR482a-3p	TTCCCAATTCCGCCCATTCCTA	Chr02	+	7873049	7873174	ggagattggagcaatcagaatttgtgGGAATGGGCTGATTGGGAAGCaatgtgtgctggtgcaatgcatttaatttcTTCCCAATTCCGCCCATTCCTAtgatttctgatgattctttcctttcct	3'	(((((..((((..(((((((.(..(((((((((((.((((((((((.(((..((((.........))))...))).))))))))))..)))))))))))..).)))))))..))))....))))).	125	42.9	-59.8	1.1	93.5	131
	gma-miR482a-3p	TTCCCAATTCCGCCCATTCCTA	Chr18	-	57154765	57154854	agaatttgTGGGAATGGGCTGATTGGGAAgtaatgagattgagcaatacatttaatttcTTCCCAATTCCGCCCATTCCTAtgatttctg	3'	((((.(..(((((((((((.(((((((((.....(((((((((.......))))))))))))))))))..)))))))))))..).)))).	89	38.9	-41	1.2	93.5	131
	gma-MIR482c-p5	TGGGAATGGGCTGATTGGGAA	Chr18	-	57154765	57154854	agaatttgTGGGAATGGGCTGATTGGGAAgtaatgagattgagcaatacatttaatttcTTCCCAATTCCGCCCATTCCTAtgatttctg	5'	((((.(..(((((((((((.(((((((((.....(((((((((.......))))))))))))))))))..)))))))))))..).)))).	89	38.9	-41	1.2	478.5	545.5
	gma-miR482b-5p	TATGGGGGNATTGGGAAGGAA	Chr10	-	49165318	49165412	gggggaagacatgggTATGGGGGGATTGGGAAGGAAtatccataagcaaaatatgttattTCTTCCCTACACCTCCCATACCactgtttttcctc	5'	(((((((((((..(((((((((((...(((((((((((..((((.......)))).)))))))))))....)))))))))))..)))))))))))	95	45.3	-51.1	1.2	25	34
	gma-miR482b-3p	TCTTCCCTACACCTCCCATACC	Chr10	-	49165318	49165412	gggggaagacatgggTATGGGGGGATTGGGAAGGAAtatccataagcaaaatatgttattTCTTCCCTACACCTCCCATACCactgtttttcctc	3'	(((((((((((..(((((((((((...(((((((((((..((((.......)))).)))))))))))....)))))))))))..)))))))))))	95	45.3	-51.1	1.2	139.5	217.5
	gma-miR482b-3p	TCTTCCCTACACCTCCCATACC	Chr20	+	36455434	36455550	agaCAAAATTGGGGGAAGGCATGGGtatggggggattgggaaggaatatccataagcaaaatatgctattTCTTCCCTACACCTCCCATACCactgtttttcctctctttctccccc	3'	.((.(((...(((((((..((..(((((((((((...(((((((((((..((((.......)))).)))))))))))....)))))))))))..))..)))))))..))).))....	112	46.2	-50.5	0.9	139.5	217.5
	gma-MIR482e-p5	CAAAATTGGGGGAAGGCATGGG	Chr20	+	36455434	36455550	agaCAAAATTGGGGGAAGGCATGGGtatggggggattgggaaggaatatccataagcaaaatatgctattTCTTCCCTACACCTCCCATACCactgtttttcctctctttctccccc	5'	.((.(((...(((((((..((..(((((((((((...(((((((((((..((((.......)))).)))))))))))....)))))))))))..))..)))))))..))).))....	112	46.2	-50.5	0.9	45	65
miR530	gma-miR530a	TGCATTTGCACCTGCACTTTA	Chr11	-	26804548	26804754	ttcgttccaatatgctgcctttgccTGCATTTGCACCTGCACTTTActtggttttctctgttcaactactaagacgtactaccacaaaagcatgtcaatggagaaggaataaaaagattacgtagtatgtgtgtgaattaatggacgagaaaccaagcacgAGGTGCAGGTGCATCTGCAGGtgaatgacatcttggcttatatata	5'	......((((.(((.....((..((((((..((((((((((((((.((((((((.(((.(((((..(((....(((((((((........(((....))).......(((......)))..)))))))))..)))......))))))))))))))))...))))))))))))))..))))))..))...))).))))..........	191	41.1	-70.8	0.8	5	3.5
	gma-miR530a	TGCATTTGCACCTGCACTTTA	Chr12	+	6225432	6225643	ttcgttccaatatgctgcctttgccTGCATTTGCACCTGCACTTTActtggttttctctgttcaacaacttagacgtacgtcttagttgccacaaaagcatgtcaatgaagaaggaaagagattacataatatgtgtgggaattaatggacgagaaaccaagcacgAGGTGCAGGTGCATCTGCAGGtgaatgacatcttggctaaatatat	5'	.........((((...(((((..((((((..((((((((((((((.((((((((.(((.(((((.(((((.((((....)))).)))))((((....((((((..(((.................))).)))))))))).......))))))))))))))))...))))))))))))))..))))))..)).........)))...))))..	201	41.5	-78.5	0.9	5	3.5
	gma-miR530a	TGCATTTGCACCTGCACTTTA	Chr13	-	41764574	41764770	ttgatgccgatatgttgcctttatcTGCATTTGCACCTGCACTTTAagtactcagtttctctgtgacatataaataatataactatgtcagttgaggactgaagagatcaatatattattatataatatgggaatagagggaccgagaacgAGGTGCAGGTGCATCTGCAGGtgaatgccatattggattattggcc	5'	.((((.((((((((..((.((((((((((..((((((((((((((..((.(((.((..((((((..(((((.(((((((((.((...((((((...))))))..)).....))))))))).....)))))...))))))..)).))).))))))))))))))))..)))))))))).))))))))))))))......	190	38.6	-81.6	1.1	5	3.5
	gma-miR530a	TGCATTTGCACCTGCACTTTA	Chr13	-	41761036	41761186	cttgtatatcTGCATTTGCACCTGCACTTTAatttgcttggtttctctgtaacataaacaagagaaagtgaggatgagaagaaatattttatgtaggagtaaagtgaccaagaacaaaggtaaggtgcaggtgcctctgcagatgaatgcc	5'	...(((((((((((...((((((((((((((.((((((((((((((((((.......)).))))))..................((((((((......))))))))))))))..))))..))))))))))))))...)))))))..)))).	147	39.1	-52.6	0.9	5	3.5
	gma-MIR530c-p3	AGGTGCAGGTGCATCTGCAGG	Chr11	-	26804548	26804754	ttcgttccaatatgctgcctttgccTGCATTTGCACCTGCACTTTActtggttttctctgttcaactactaagacgtactaccacaaaagcatgtcaatggagaaggaataaaaagattacgtagtatgtgtgtgaattaatggacgagaaaccaagcacgAGGTGCAGGTGCATCTGCAGGtgaatgacatcttggcttatatata	3'	......((((.(((.....((..((((((..((((((((((((((.((((((((.(((.(((((..(((....(((((((((........(((....))).......(((......)))..)))))))))..)))......))))))))))))))))...))))))))))))))..))))))..))...))).))))..........	191	41.1	-70.8	0.8	2.33333	0.333333
	gma-MIR530d-p3	AGGTGCAGGTGCATCTGCAGG	Chr12	+	6225432	6225643	ttcgttccaatatgctgcctttgccTGCATTTGCACCTGCACTTTActtggttttctctgttcaacaacttagacgtacgtcttagttgccacaaaagcatgtcaatgaagaaggaaagagattacataatatgtgtgggaattaatggacgagaaaccaagcacgAGGTGCAGGTGCATCTGCAGGtgaatgacatcttggctaaatatat	3'	.........((((...(((((..((((((..((((((((((((((.((((((((.(((.(((((.(((((.((((....)))).)))))((((....((((((..(((.................))).)))))))))).......))))))))))))))))...))))))))))))))..))))))..)).........)))...))))..	201	41.5	-78.5	0.9	2.33333	0.333333
	gma-MIR530e-p3	AGGTGCAGGTGCATCTGCAGG	Chr13	-	41764574	41764770	ttgatgccgatatgttgcctttatcTGCATTTGCACCTGCACTTTAagtactcagtttctctgtgacatataaataatataactatgtcagttgaggactgaagagatcaatatattattatataatatgggaatagagggaccgagaacgAGGTGCAGGTGCATCTGCAGGtgaatgccatattggattattggcc	3'	.((((.((((((((..((.((((((((((..((((((((((((((..((.(((.((..((((((..(((((.(((((((((.((...((((((...))))))..)).....))))))))).....)))))...))))))..)).))).))))))))))))))))..)))))))))).))))))))))))))......	190	38.6	-81.6	1.1	2.33333	0.333333
miR862	gma-MIR862b-p5	TCCCTCAAAGGCTTCCAGTAT	Chr08	+	47705083	47705168	gtTCCCTCAAAGGCTTCCAGTATtcccgtattcattcatatatacctagctagaattgattgaatGCTGGATGTCTTTGAAGGAAc	5'	(((((.((((((((.((((((((((....((((...................)))).....)))))))))).)))))))).)))))	86	39.5	-32.6	1	0	1
	gma-miR862b	GCTGGATGTCTTTGAAGGAA	Chr08	+	47705083	47705168	gtTCCCTCAAAGGCTTCCAGTATtcccgtattcattcatatatacctagctagaattgattgaatGCTGGATGTCTTTGAAGGAAc	3'	(((((.((((((((.((((((((((....((((...................)))).....)))))))))).)))))))).)))))	86	39.5	-32.6	1	1	0
	gma-MIR862a-p5	TCCCTCAAAGGCTTCCAGTAT	Chr18	-	57326469	57326558	agtcttcgtgtTCCCTCAAAGGCTTCCAGTATtcattcatacctaactagttgcttgaatGCTGGATGTCTTTGAAGGAAtttgaaagct	5'	((..((((..((((.((((((((.(((((((((((..((............))..))))))))))).)))))))).))))..))))..))	90	40	-38.8	1.1	0	1
	gma-miR862a	GCTGGATGTCTTTGAAGGAA	Chr18	-	57326469	57326558	agtcttcgtgtTCCCTCAAAGGCTTCCAGTATtcattcatacctaactagttgcttgaatGCTGGATGTCTTTGAAGGAAtttgaaagct	3'	((..((((..((((.((((((((.(((((((((((..((............))..))))))))))).)))))))).))))..))))..))	90	40	-38.8	1.1	1	1
miR1507	gma-miR1507c-5p	AGAGGTGTTTGGGATGAGAGA	Chr09	-	17134671	17134760	tgctAGAGGTGTTTGGGATGAGAGAatagaattttttcaaatgcttgaaagtgatctcttcCCTCATTCCAAACATCATCTAAcacacat	5'	((.(((((((((((((((((((.(((.(((...(((((((....)))))))...))).))).))))))))))))))).)))).)).....	85	36.7	-35.8	1.1	2332	1350
	gma-miR1507c-3p	CCTCATTCCAAACATCATCTAA	Chr09	-	17134671	17134760	tgctAGAGGTGTTTGGGATGAGAGAatagaattttttcaaatgcttgaaagtgatctcttcCCTCATTCCAAACATCATCTAAcacacat	3'	((.(((((((((((((((((((.(((.(((...(((((((....)))))))...))).))).))))))))))))))).)))).)).....	85	36.7	-35.8	1.1	301	187
	gma-MIR1507a-p5	AGAGGTGTATGGAGTGAGAGA	Chr13	+	27036567	27036673	cagtgtttggcAGAGGTGTATGGAGTGAGAGAagggaaagggtattttccgattctgtcgttactctcttccctcTCTCATTCCATACATCGTCTGAcgaacgtatc	5'	....(((((.((((((((((((((((((((((.(((((((((((.....((((...)))).)))))).))))))))))))))))))))))).)))).))))).....	98	46.7	-54.7	1.1	4485	3224.5
	gma-miR1507a	TCTCATTCCATACATCGTCTGA	Chr13	+	27036567	27036673	cagtgtttggcAGAGGTGTATGGAGTGAGAGAagggaaagggtattttccgattctgtcgttactctcttccctcTCTCATTCCATACATCGTCTGAcgaacgtatc	3'	....(((((.((((((((((((((((((((((.(((((((((((.....((((...)))).)))))).))))))))))))))))))))))).)))).))))).....	98	46.7	-54.7	1.1	11160.5	28362.5
	gma-miR1507a	TCTCATTCCATACATCGTCTGA	Chr17	+	5926147	5926244	gtttgacAGAGATGTATGGAGTGAGAGAagggaaatgatattttccgatcccatcgttactctcttccctcTCTCATTCCATACATCGTCTGAcgaac	3'	(((((.((((((((((((((((((((((.(((((..((.......(((.....)))....))..))))))))))))))))))))))).)))).)))))	98	43.9	-47.7	1.1	11160.5	28362.5
	gma-MIR1507b-p5	AGAGATGTATGGAGTGAGAGA	Chr17	+	5926147	5926244	gtttgacAGAGATGTATGGAGTGAGAGAagggaaatgatattttccgatcccatcgttactctcttccctcTCTCATTCCATACATCGTCTGAcgaac	5'	(((((.((((((((((((((((((((((.(((((..((.......(((.....)))....))..))))))))))))))))))))))).)))).)))))	98	43.9	-47.7	1.1	1155	1058.5
miR1508	gma-MIR1508a-p5	ACTGCTATTCCCATTTCTAAA	Chr16	+	33378853	33378953	ttgaattgctatccaACTGCTATTCCCATTTCTAAAccttgttacacgagcatcttgatcaatggtcTAGAAAGGGAAATAGCAGTTGagtggtgcttcaa	5'	(((((..((((..((((((((((((((.((((((.((((((.....((((...))))..))).))).))))))))).)))))))))))..))))..)))))	101	39.6	-40.6	1	207	63
	gma-miR1508a	TAGAAAGGGAAATAGCAGTTG	Chr16	+	33378853	33378953	ttgaattgctatccaACTGCTATTCCCATTTCTAAAccttgttacacgagcatcttgatcaatggtcTAGAAAGGGAAATAGCAGTTGagtggtgcttcaa	3'	(((((..((((..((((((((((((((.((((((.((((((.....((((...))))..))).))).))))))))).)))))))))))..))))..)))))	101	39.6	-40.6	1	16788	31560
	gma-miR1508c	TAGAAAGGGAAATAGCAGTTG	Chr09	+	31140718	31140807	ctactcaactgctattttcctttttgaaccttgttaccttgagcatcttgatcaattgttTAGAAAGGGAAATAGCAGTTGagtagtgct	3'	(((((((((((((((((((((((((((((.(((.....(..((...))..).)))..)))))))))))))))))))))))))))))....	86	36.7	-41.7	1.3	13341	24026
miR1509	gma-miR1509b	TTAATCAAGGAAATCACGGTTG	Chr05	+	1350441	1350549	ctgcatctttTTAATCAAGGAAATCACGGTTGagtgtgaaggagagaaagtggcttcagatttccgggttttccttctCCACTGTGTTTCCTTGGTTAAagatatgtgc	5'	..((((.((((((((((((((((.((((((.((....(((((((((....(((..........)))..))))))))))).)))))))))))))))))))))).))))..	105	42.2	-40.3	0.9	1041	1201
	gma-MIR1509b-p3	CCACTGTGTTTCCTTGGTTCA	Chr05	+	1350441	1350549	ctgcatctttTTAATCAAGGAAATCACGGTTGagtgtgaaggagagaaagtggcttcagatttccgggttttccttctCCACTGTGTTTCCTTGGTTAAagatatgtgc	3'	..((((.((((((((((((((((.((((((.((....(((((((((....(((..........)))..))))))))))).)))))))))))))))))))))).))))..	105	42.2	-40.3	0.9	1.5	0
	gma-miR1509a	TTAATCAAGGAAATCACGGTCG	Chr17	+	9813056	9813166	ctgcatcttcTTAATCAAGGAAATCACGGTCGcgtgtgtgccggaaagaaagtggcctgtgatctccggtttctctttctcgACCGTGTTTCCTTGGTTAACGatatgtgc	5'	..((((..(((((((((((((((.((((((((.......((((((.....((....))......))))))..........))))))))))))))))))))).))...))))	109	48.6	-42	0.8	29495	48785
	gma-MIR1509a-p3	ACCGTGTTTCCTTGGTTAACG	Chr17	+	9813056	9813166	ctgcatcttcTTAATCAAGGAAATCACGGTCGcgtgtgtgccggaaagaaagtggcctgtgatctccggtttctctttctcgACCGTGTTTCCTTGGTTAACGatatgtgc	3'	..((((..(((((((((((((((.((((((((.......((((((.....((....))......))))))..........))))))))))))))))))))).))...))))	109	48.6	-42	0.8	21.5	14
miR1510	gma-miR1510b-5p	AGGGATAGGTAAAACAACTAC	Chr02	+	6675719	6675819	ggattttatggaagtggAGGGATAGGTAAAACAACTACttctgtaaaagtaattgttatagttagtTGTTGTTTTACCTATTCCACCAattccatctatcc	5'	((((...((((((.(((.(((((((((((((((((.(((.((((((((....)).))))))..))).))))))))))))))))).))).))))))..))))	101	33.7	-47.3	1.4	113528	74331.5
	gma-miR1510b-3p	TGTTGTTTTACCTATTCCACCT	Chr02	+	6675719	6675819	ggattttatggaagtggAGGGATAGGTAAAACAACTACttctgtaaaagtaattgttatagttagtTGTTGTTTTACCTATTCCACCAattccatctatcc	3'	((((...((((((.(((.(((((((((((((((((.(((.((((((((....)).))))))..))).))))))))))))))))).))).))))))..))))	101	33.7	-47.3	1.4	73	64.5
	gma-miR1510a-5p	AGGGATAGGTAAAACAACGAC	Chr16	+	31887377	31887477	ggattttatggaactggAGGGATAGGTAAAACAATGACtgctgtataagtaattgttatagttagtTGTTGTTTTACCTATTCCACCCattccatgtatcc	5'	((((..(((((((..((.((((((((((((((((..((((((((((((....))).))))).))))..)))))))))))))))).))..))))))).))))	101	35.6	-50.1	1.4	9702	6059.5
	gma-miR1510a-3p	TGTTGTTTTACCTATTCCACCT	Chr16	+	31887377	31887477	ggattttatggaactggAGGGATAGGTAAAACAATGACtgctgtataagtaattgttatagttagtTGTTGTTTTACCTATTCCACCCattccatgtatcc	3'	((((..(((((((..((.((((((((((((((((..((((((((((((....))).))))).))))..)))))))))))))))).))..))))))).))))	101	35.6	-50.1	1.4	76.3333	64.5
miR1511	gma-MIR1511-p5	GTGGTATCAGGTCCTGCTTCA	Chr18	+	20910835	20910933	tcagccGTGGTATCAGGTCCTGCTTCAtcaagtggtcttgtgttcaaatccagcctcaagcacatggttAACCAGGCTCTGATACCATGGtgaatataa	5'	(((.((((((((((((..((((.((.((((.(((..((((.(((.......)))..))))))).)))).)).))))..)))))))))))))))......	93	46.5	-38.6	0.8	53	136
	gma-miR1511	AACCAGGCTCTGATACCATGA	Chr18	+	20910835	20910933	tcagccGTGGTATCAGGTCCTGCTTCAtcaagtggtcttgtgttcaaatccagcctcaagcacatggttAACCAGGCTCTGATACCATGGtgaatataa	3'	(((.((((((((((((..((((.((.((((.(((..((((.(((.......)))..))))))).)))).)).))))..)))))))))))))))......	93	46.5	-38.6	0.8	1987	2552
miR1512	gma-miR1512c	TAACTGAACATTCTTAGAGCAT	Chr02	-	8698923	8699026	tcttgataccTAACTGAACATTCTTAGAGCATcaccattgtagttcaacatcataatgatgtgaaaaatgggaaTGCTTTAAGAATTTCAGTTATgcatcaatc	5'	..(((((...((((((((.(((((((((((((..(((((....((((.((((.....)))))))).)))))..)))))))))))))))))))))...)))))..	100	32.7	-40.3	1.2	1	6
	gma-MIR1512c-p3	TGCTTTAAGAATTTCAGTTAT	Chr02	-	8698923	8699026	tcttgataccTAACTGAACATTCTTAGAGCATcaccattgtagttcaacatcataatgatgtgaaaaatgggaaTGCTTTAAGAATTTCAGTTATgcatcaatc	3'	..(((((...((((((((.(((((((((((((..(((((....((((.((((.....)))))))).)))))..)))))))))))))))))))))...)))))..	100	32.7	-40.3	1.2	0.666667	1.66667
	gma-miR1512b	TAACTGGAAATTCTTAAAGCAT	Chr02	-	8707970	8708058	ttgataccTAACTGGAAATTCTTAAAGCATtcccatcatcaaaatgatgtgaaaattaggaaTGCTTTAAGAATTTCAGTTATgcatca	5'	.((((...(((((.(((((((((((((((((((((((((....)))))).........))))))))))))))))))))))))...))))	88	30.3	-35.3	1.3	53	104
	gma-MIR1512b-p3	TGCTTTAAGAATTTCAGTTAT	Chr02	-	8707970	8708058	ttgataccTAACTGGAAATTCTTAAAGCATtcccatcatcaaaatgatgtgaaaattaggaaTGCTTTAAGAATTTCAGTTATgcatca	3'	.((((...(((((.(((((((((((((((((((((((((....)))))).........))))))))))))))))))))))))...))))	88	30.3	-35.3	1.3	0.666667	0.666667
	gma-miR1512a	TAACTGGAAATTCTTAAAGT	Chr18	+	56521611	56521705	tcttgattccTAACTGAAAATTCTTAAAGTattcccatcatcgaaatgaaatgaagattgggaaTGCTTTAAGAATTTCAGTTATgcatcaatca	5'	..(((((...((((((.((((((((((((((((((((((.(((........))).)).))))))))))))))))))))))))))...)))))...	90	30.5	-38.2	1.3	1	0
	gma-MIR1512a-p3	TGCTTTAAGAATTTCAGTTAT	Chr18	+	56521611	56521705	tcttgattccTAACTGAAAATTCTTAAAGTattcccatcatcgaaatgaaatgaagattgggaaTGCTTTAAGAATTTCAGTTATgcatcaatca	3'	..(((((...((((((.((((((((((((((((((((((.(((........))).)).))))))))))))))))))))))))))...)))))...	90	30.5	-38.2	1.3	0.666667	0.666667
miR1513	gma-MIR1513b-p5	AAATCATGACTTTCTCTTGTA	Chr20	-	223665	223734	tgcgtttgtAAATCATGACTTTCTCTTGTAtctcatctgagtataTGAGAGAAAGCCATGACTTACacac	5'	...((.(((((.(((((.((((((((..((((((....))).)))..)))))))).))))).))))).))	67	37.1	-30	1.2	45	34
	gma-miR1513a-5p	TGAGAGAAAGCCATGACTTAC	Chr20	-	223665	223734	tgcgtttgtAAATCATGACTTTCTCTTGTAtctcatctgagtataTGAGAGAAAGCCATGACTTACacac	3'	...((.(((((.(((((.((((((((..((((((....))).)))..)))))))).))))).))))).))	67	37.1	-30	1.2	43.3333	42
	gma-miR1513a-5p	TGAGAGAAAGCCATGACTTAC	Chr07	+	43192640	43192732	ggatcagataTGAGAGAAAGCCATGACTTACacacacattgaaatcttagttttaaatgtgtataagtcatggttttctctcatatctaatcc	5'	((((.(((((((((((((((((((((((((.(((((..(((((((....))))))).))))).))))))))))))))))))))))))).))))	93	33.3	-53.3	1.7	43.3333	42
	gma-MIR1513c-p5	AAAGCCATGACTTACACACGC	Chr17	-	1395193	1395283	gatctgatatgagagAAAGCCATGACTTACACACGCattgaaatctaagttaaatatgtgtgtaagtcatggcattatctcatatctaatc	5'	(((..(((((((((.((.((((((((((((((((..(((.............)))..)))))))))))))))).)).)))))))))..)))	91	34.1	-43.3	1.4	482.333	368
miR1514	gma-miR1514a	TTCATTTTTAAAATAGGCATTG	Chr07	-	43121203	43121301	ctttgctattTTCATTTTTAAAATAGGCATTGgggtcccttcttgttcctccttttcctttcctatcccaATGCCTATTTTAAAATGAAAAcaacgata	5'	..(((...((((((.((((((((((((((((((((..............................))))))))))))))))))))))))))...)))..	95	34.3	-31.8	0.9	74	124
	gma-MIR1514a-p3	ATGCCTATTTTAAAATGAAAA	Chr07	-	43121203	43121301	ctttgctattTTCATTTTTAAAATAGGCATTGgggtcccttcttgttcctccttttcctttcctatcccaATGCCTATTTTAAAATGAAAAcaacgata	3'	..(((...((((((.((((((((((((((((((((..............................))))))))))))))))))))))))))...)))..	95	34.3	-31.8	0.9	5	9
	gma-miR1514b	TTCATTTTTAAAATAGACATTG	Chr17	+	1491521	1491629	ctttgctattTTCATTTTTAAAATAGACATTGggcttcttcttgttcctcttttttccttccaattccgatttggtcctaATGCCTATTTTAAAATGAAAAcaatgata	5'	........((((((.(((((((((((.(((((((((...((...........................))...)).))))))).)))))))))))))))))........	93	30.3	-21.9	0.7	3	11
	gma-MIR1514b-p3	ATGCCTATTTTAAAATGAAAA	Chr17	+	1491521	1491629	ctttgctattTTCATTTTTAAAATAGACATTGggcttcttcttgttcctcttttttccttccaattccgatttggtcctaATGCCTATTTTAAAATGAAAAcaatgata	3'	........((((((.(((((((((((.(((((((((...((...........................))...)).))))))).)))))))))))))))))........	93	30.3	-21.9	0.7	5	7
miR1515	gma-miR1515a	TCATTTTGCGTGCAATGATCTG	Chr11	-	6656792	6656932	tgttcaTCATTTTGCGTGCAATGATCTGaaccattttcattccctgtaccgttgtttcgttctggcataaccaaattaggtcattgttttttggtttgtggaaaATGTTTCTGATCATTCACGCAaaatgatgtcaatttt	5'	((..((((((((((((((.(((((((.(((.(((((((...........((......)).....(((.(((((((..............)))))))))).))))))).))).))))))))))))))))))))).)).....	136	35.5	-46.7	0.9	41	59.5
	gma-miR1515a	TCATTTTGCGTGCAATGATCTG	Chr01	+	49411645	49411789	taaatgttcaTCATTTTGCGTGCAATGATCTGaaccattttgattccctgcaccgttatttcgttgtggcataatcaaattaagccattgattttatgtttgtggaaaacgtttctgatcactcacgcaaaatgatgtcaatttt	5'	.((((...((((((((((((((...(((((.((((...(((((((..(..((.((......)).))..)...))))))).....((((..((.....))..)))).....))))..)))))..))))))))))))))...)))).	143	34.5	-42.8	0.9	41	59.5
	gma-MIR1515b-p3	ATGTTTCTGATCATTCACGCA	Chr11	-	6656792	6656932	tgttcaTCATTTTGCGTGCAATGATCTGaaccattttcattccctgtaccgttgtttcgttctggcataaccaaattaggtcattgttttttggtttgtggaaaATGTTTCTGATCATTCACGCAaaatgatgtcaatttt	3'	((..((((((((((((((.(((((((.(((.(((((((...........((......)).....(((.(((((((..............)))))))))).))))))).))).))))))))))))))))))))).)).....	136	35.5	-46.7	0.9	0	1
miR1516	gma-MIR1516a-p5	TTTGGATACAAGTTATAAGCTCT	Chr03	+	45035171	45035281	catgTTTGGATACAAGTTATAAGCTCTtttgagagcttctctacagaaaatatattatatatttccggtagagaagcTCTCAAAAGAGCTTATGGCTTGtatccaaacaga	5'	..((((((((((((((..((((((((((((((((((((((((((...(((((((...)))))))...))))))))))))))))))))))))))..))))))))))))))..	107	34.2	-73.4	1.9	2.5	3
	gma-MIR1516a-p3	TCTCAAAAGAGCTTATGACTTG	Chr03	+	45035171	45035281	catgTTTGGATACAAGTTATAAGCTCTtttgagagcttctctacagaaaatatattatatatttccggtagagaagcTCTCAAAAGAGCTTATGGCTTGtatccaaacaga	3'	..((((((((((((((..((((((((((((((((((((((((((...(((((((...)))))))...))))))))))))))))))))))))))..))))))))))))))..	107	34.2	-73.4	1.9	1	5
	gma-MIR1516d-p5	TACAAGATAGAAGTGCTTTTG	Chr08	-	46224014	46224120	gtttggaTACAAGATAGAAGTGCTTTTGagaacttctctatcaaaaaaagTTCTATATTTCTAATAGAAAAGATctcaaaagtacttgtggcttgtatccaaacaat	5'	(((((((((((((..(.((((((((((((((.(((.(((((......................))))).))).)))))))))))))).)..)))))))))))))...	104	29.9	-45.1	1.4	1	0
	gma-MIR1516d-p3	TTCTATATTTCTAGTAGAAAAGAT	Chr08	-	46224014	46224120	gtttggaTACAAGATAGAAGTGCTTTTGagaacttctctatcaaaaaaagTTCTATATTTCTAATAGAAAAGATctcaaaagtacttgtggcttgtatccaaacaat	3'	(((((((((((((..(.((((((((((((((.(((.(((((......................))))).))).)))))))))))))).)..)))))))))))))...	104	29.9	-45.1	1.4	0	2
miR1520	gma-MIR1520m-p5	GATGTCAACTCCATGAAAGATGAA	Chr04	-	9565785	9565912	ttcttattggatgatgactgttacgtgccatgttctgattgGATGTCAACTCCATAAAAGATGAAatgaattgttgttttcatttatCAATCAGAACATGACATGTGACAAttatcattcaataagaa	5'	(((((((((((((((((.(((((((((.(((((((((((((((.......)))).....((((((.((((........)))))))))).))))))))))).))))))))).)))))))))))))))))	29	31.2	-56.9	1.4	13.5	22
	gma-miR1520m	CAATCAGAACATGACATGTGACAA	Chr04	-	9565785	9565912	ttcttattggatgatgactgttacgtgccatgttctgattgGATGTCAACTCCATAAAAGATGAAatgaattgttgttttcatttatCAATCAGAACATGACATGTGACAAttatcattcaataagaa	3'	(((((((((((((((((.(((((((((.(((((((((((((((.......)))).....((((((.((((........)))))))))).))))))))))).))))))))).)))))))))))))))))	29	31.2	-56.9	1.4	32.5	55.25
	gma-MIR1520d-p5	ATCACATGTCGTGTTCTGATTGGA	Chr07	-	124349	124459	atgatgactATCACATGTCATGTTCTGATTGGAtgttaactctatgaaaaaacaaatacattgttgttttcattgatCAATCAGAACATGACACGTGACAAttatcatcca	5'	(((((((...((((.(((((((((((((((((........((.((((((((((((.....))))).))))))).))))))))))))))))))).))))...)))))))...	108	31.5	-42.3	1.2	6.5	4.5
	gma-miR1520d	CAATCAGAACATGACACGTGACAA	Chr07	-	124349	124459	atgatgactATCACATGTCATGTTCTGATTGGAtgttaactctatgaaaaaacaaatacattgttgttttcattgatCAATCAGAACATGACACGTGACAAttatcatcca	3'	(((((((...((((.(((((((((((((((((........((.((((((((((((.....))))).))))))).))))))))))))))))))).))))...)))))))...	108	31.5	-42.3	1.2	78.5833	107.583
	gma-miR1520d	CAATCAGAACATGACACGTGACAA	Chr12	-	32708637	32708738	atgaTGACTGTCACGTGTCATGTTCTAAttgaatcttgaatccatggaagataaaatacattattgttatcattgatCAATCAGAACATGACACGTGACAAn	3'	........((((((((((((((((((.(((((.((.....((....)).((((....(((....)))))))...))))))).))))))))))))))))))..	92	32.4	-38.5	1.2	78.5833	107.583
	gma-MIR1520g-p5	TGACTGTCACGTGTCATGTTCTAA	Chr12	-	32708637	32708738	atgaTGACTGTCACGTGTCATGTTCTAAttgaatcttgaatccatggaagataaaatacattattgttatcattgatCAATCAGAACATGACACGTGACAAn	5'	........((((((((((((((((((.(((((.((.....((....)).((((....(((....)))))))...))))))).))))))))))))))))))..	92	32.4	-38.5	1.2	4	6
	gma-MIR1520k-p5	ATTGGATGATGACTGTCACGTGTC	Chr08	+	35570895	35571022	ttcttATTGGATGATAACTGTCACGTGTCatgttctgattagtcaatgaaaacagcaatgcatttcatctttcatggagTTGACATCCAATCAGAACATGACAcgtgaccgtcatcatccaataagaa	5'	(((((((((((((((.((.(((((((((((((((((((((.((((((((((.((....))..)))).(((.....)))))))))....))))))))))))))))))))).)).)))))))))))))))	128	37.5	-64.5	1.3	9	15
	gma-MIR1520k-p3	TTGACATCCAATCAGAACATGACA	Chr08	+	35570895	35571022	ttcttATTGGATGATAACTGTCACGTGTCatgttctgattagtcaatgaaaacagcaatgcatttcatctttcatggagTTGACATCCAATCAGAACATGACAcgtgaccgtcatcatccaataagaa	3'	(((((((((((((((.((.(((((((((((((((((((((.((((((((((.((....))..)))).(((.....)))))))))....))))))))))))))))))))).)).)))))))))))))))	128	37.5	-64.5	1.3	65.3333	174.583
	gma-MIR1520l-p5	AATGAAAACAACAATGCATTTCAT	Chr12	-	14532306	14532414	gatgatgactgtcatgtttcatgttctgattagtcAATGAAAACAACAATGCATTTCATcttttatggagttgacatccAATCAGAACATGACACGTGACAGTcatcat	5'	.((((((((((((((((.(((((((((((((.((((((..........(((.....)))..........))))))....))))))))))))).))))))))))))))))	108	35.8	-48.8	1.3	7	11.5
	gma-miR1520l	AATCAGAACATGACACGTGATAGT	Chr12	-	14532306	14532414	gatgatgactgtcatgtttcatgttctgattagtcAATGAAAACAACAATGCATTTCATcttttatggagttgacatccAATCAGAACATGACACGTGACAGTcatcat	3'	.((((((((((((((((.(((((((((((((.((((((..........(((.....)))..........))))))....))))))))))))).))))))))))))))))	108	35.8	-48.8	1.3	45.0833	76.0833
	gma-miR1520n	CAATCAGAACATGACACGTGACAG	Chr14	+	47470517	47470611	attgtcatgtattatgttttgattgaatgtcaattccattaaaaataaaatgtattgttattttcattaatCAATCAGAACATGACACGTGACAG	3'	.(((((((((.((((((((((((((((((..(((..((.................))..)))..)))...))))))))))))))).)))))))))	94	25.3	-30	1.2	49.25	90.5
miR1523	gma-MIR1523b-p5	ATGAGGAGTGATGAAAGGATTTAT	Chr02	+	12591024	12591174	tagactcattttgaaataaatgtgagctcgggagtaATGAGGAGTGATGAAAGGATTTATtcatcgctcctgagctcacatttatcccataatgggtccttgaccctaattgattcaccagtagagggacaagcttcatgtaaataagcgt	5'	..((((((((.((..(((((((((((((((((((..(((((....(((......)))..)))))..)))))))))))))))))))..)).)))))))).(((.((((.((((......))))..)))).)))((((.((....))))))..	96	40.4	-60.7	1	0	3
	gma-miR1523a	TATGGGATAAATGTGAGCTCA	Chr02	-	12591029	12591123	aggacccatTATGGGATAAATGTGAGCTCAggagcgatgaataaatcctttcatcactcctcattactcccgagctcacatttatttcaaaatga	5'	......((((.((..(((((((((((((((((((.((((((........)))))).)))))..........))))))))))))))..)).)))).	88	40	-42.9	1.1	3	1
miR1524	gma-MIR1524-p5	AACCACTTGTTTCCAATCATC	Chr08	+	3719473	3719808	gcgacttattggagttcattcttcgcactctctcggaAACCACTTGTTTCCAATCATCtaatcagacgatagcagactcaagaaagacgtttccttcccagatccttctagaccatttgcaaaccgtctccttccccgaatccattctccaaaccctcgatccttgaggagctccaccaccgtgacggcgctccggtctccgccgtcaattgtgccgtcgcggtggagcatgagcgtcttcatgagtctgaaagggaattataggaactactttcctgatTAGGTTATTGGAAACAAGTGGtttccgagtccgaggaaggaactccaacgcccaac	5'	(((.....(((((((((.(((((((......(((((((((((((((((((((((.((((((((.........((((((((.(((.(((((((.((((...((((.....((((............))))........(((....)))...........))))...)))).((((((((...((((((((((..((((....))))......))))))))))))))))))..)))))))))).))))))))...(((((...(((...)))..))))))))))))).)))))))))))))))))))))))..))))))).)))))))))))).....	331	50.3	-145.8	0.9	3	2
	gma-MIR1524-p3	TAGGTTATTGGAAACAAGTGG	Chr08	+	3719473	3719808	gcgacttattggagttcattcttcgcactctctcggaAACCACTTGTTTCCAATCATCtaatcagacgatagcagactcaagaaagacgtttccttcccagatccttctagaccatttgcaaaccgtctccttccccgaatccattctccaaaccctcgatccttgaggagctccaccaccgtgacggcgctccggtctccgccgtcaattgtgccgtcgcggtggagcatgagcgtcttcatgagtctgaaagggaattataggaactactttcctgatTAGGTTATTGGAAACAAGTGGtttccgagtccgaggaaggaactccaacgcccaac	3'	(((.....(((((((((.(((((((......(((((((((((((((((((((((.((((((((.........((((((((.(((.(((((((.((((...((((.....((((............))))........(((....)))...........))))...)))).((((((((...((((((((((..((((....))))......))))))))))))))))))..)))))))))).))))))))...(((((...(((...)))..))))))))))))).)))))))))))))))))))))))..))))))).)))))))))))).....	331	50.3	-145.8	0.9	4	3
miR1528	gma-MIR1528-p5	TGATTGTTGAATAGATTGGATCAA	Chr08	-	4503391	4503655	TGATTGTTGAATAGATTAGATCAAtatattagtaagtttttattagaccaagatgagagtcagtttttattggattaatctgtcatatctcaaattttatttcatttaagaacaaaatataatgttatgtttgtaactattaaaaaatcaAGGAGAAGATGAAAATTAAATTATattttatctttaaataaaataaaattttgggtataacaaattagtccaatagaaacttattgatattttgatctaatctattcaccaacca	5'	.(.(((.(((((((((((((((((.(((((((((((((((((.........(((....)))........((((((((((.(((.(((((..(((((((((((.(((((((...(((((((((((((((....)))))....................(((....)))..))))))))))...))))))).)))))))))))..))))).))).))))))))))))))))))))))))))).))))))))))))))))).))).).	263	21.1	-82.7	1.5	1	0
	gma-MIR1528-p3	AGGAGAAGATGAAAATTAAATTAT	Chr08	-	4503391	4503655	TGATTGTTGAATAGATTAGATCAAtatattagtaagtttttattagaccaagatgagagtcagtttttattggattaatctgtcatatctcaaattttatttcatttaagaacaaaatataatgttatgtttgtaactattaaaaaatcaAGGAGAAGATGAAAATTAAATTATattttatctttaaataaaataaaattttgggtataacaaattagtccaatagaaacttattgatattttgatctaatctattcaccaacca	3'	.(.(((.(((((((((((((((((.(((((((((((((((((.........(((....)))........((((((((((.(((.(((((..(((((((((((.(((((((...(((((((((((((((....)))))....................(((....)))..))))))))))...))))))).)))))))))))..))))).))).))))))))))))))))))))))))))).))))))))))))))))).))).).	263	21.1	-82.7	1.5	1	5
miR1529	gma-MIR1529-p3	AATTAGGATGCGTGATAATCAACA	Chr01	-	54738026	54738226	aattagatgttaatcattaattgtctaccttcactattttattaaacgtttatcgttacatgtcacgattttattaaacattaattttatgtacctaattaacgttaacttccaataaAATTAGGATGCGTGATAATCAACAtttaataaaagtacgacacttaacgattaaaggaaacaattaatcgttaacgttcaatt	3'	((((..(((((((..(((((((((...((((...((......)).......(((((((..((((....((((((((((..((.(((((((((((((((((..................))))))).))))))).))).))..))))))))))....))))..)))))))..))))..)))))))))..)))))))..))))	118	24.9	-44.1	0.9	4	5
miR1535	gma-MIR1535a-p5	AGACATCACCACAAACAAGTC	Chr19	+	43990390	43990485	taagaggcctAGACATCACCACAAACAAGTCaccaaagaaggaagagtgtcacagaatccgggtgatCTTGTTTGTGGTGATGTCTAGaccttcct	5'	...((((.((((((((((((((((((((((((((.......((......))..........))))).))))))))))))))))))))).))))...	90	45.8	-48.6	1.1	19	9
	gma-miR1535a	CTTGTTTGTGGTGATGTCTAG	Chr19	+	43990390	43990485	taagaggcctAGACATCACCACAAACAAGTCaccaaagaaggaagagtgtcacagaatccgggtgatCTTGTTTGTGGTGATGTCTAGaccttcct	3'	...((((.((((((((((((((((((((((((((.......((......))..........))))).))))))))))))))))))))).))))...	90	45.8	-48.6	1.1	124.5	292.5
	gma-miR1535a	CTTGTTTGTGGTGATGTCTAG	Chr19	-	43990339	43990428	tctttggtgaCTTGTTTGTGGTGATGTCTAGgcctcttagccttgagagaaaggaaaggaacttgggaacttatccacagcaaattatgt	5'	......((((.(((.(((((((((..((((((..((((..((((......))))..)))).))))))...))).))))))))).))))..	82	42.2	-23.9	0.6	124.5	292.5
miR1536	gma-MIR1536-p5	TTGTAAGAGAGCTTTTAATTT	Chr15	-	44547119	44547359	gagaggatagcaatattgtctctgctttaatttatcaccacattccttctcatctcaagagatgctttgcttattgtgccatattcccaagagatttacatatgtTTGTAAGAGAGCTTTTAATTTTGTTGTGAATGGCTGAaaattttatacaatgccctcatgagagtatttagatgatatattatgtgggtatgttgttaaacaatcaagcagagacaaatgtgtttagtcatgcatg	5'	((((..(((....)))..)))).((......(((....((((((......(((((....)))))((((((((((((((((((..((.(((.(((.(((.....((((......))))...))).))).))).)))))))............(((((((((.(((((..(((((.....))))).))))).))))..)))))...))))).))))))))...))))))..)))....))...	62	33.6	-55.9	0.7	83	53
	gma-MIR1536-p3	AATTTTGTTGTGAATGGCTGA	Chr15	-	44547119	44547359	gagaggatagcaatattgtctctgctttaatttatcaccacattccttctcatctcaagagatgctttgcttattgtgccatattcccaagagatttacatatgtTTGTAAGAGAGCTTTTAATTTTGTTGTGAATGGCTGAaaattttatacaatgccctcatgagagtatttagatgatatattatgtgggtatgttgttaaacaatcaagcagagacaaatgtgtttagtcatgcatg	3'	((((..(((....)))..)))).((......(((....((((((......(((((....)))))((((((((((((((((((..((.(((.(((.(((.....((((......))))...))).))).))).)))))))............(((((((((.(((((..(((((.....))))).))))).))))..)))))...))))).))))))))...))))))..)))....))...	62	33.6	-55.9	0.7	186	156
miR2108	gma-miR2108a	TAATGTGTTGTGTTTGTCGG	Chr17	+	23721868	23721925	ctgtgtttTAATGTGTTGTGTTTGTCGGaacccctgattacatttttgttaagcgcag	5'	((((((((.(((.....((((..(((((.....))))).))))....)))))))))))	58	39.7	-14.5	0.6	1	0
miR2109	gma-miR2109	TGCGAGTGTCTTCGCCTCTGA	Chr04	-	36995873	36995969	agccagtgaaatcggTGCGAGTGTCTTCGCCTCTGAgagagatactatgagatctcaagcctcGGAGGCGTAGATACTCACACCtctttttctggct	5'	((((((..(((..((((.((((((((.((((((((((.(((((........)))))....)))))))))).)))))))).))))..)))..))))))	97	50.5	-54.2	1.1	376	275
	gma-MIR2109-p3	GGAGGCGTAGATACTCACACC	Chr04	-	36995873	36995969	agccagtgaaatcggTGCGAGTGTCTTCGCCTCTGAgagagatactatgagatctcaagcctcGGAGGCGTAGATACTCACACCtctttttctggct	3'	((((((..(((..((((.((((((((.((((((((((.(((((........)))))....)))))))))).)))))))).))))..)))..))))))	97	50.5	-54.2	1.1	18	12
miR2111	gma-miR2111b	TAATCTGCATCCTGAGGTTTA	Chr01	+	33084569	33084686	gaatgattgctgggtccggattaggTAATCTGCATCCTGAGGTTTAggacaatatcctttgttttgtttctaGTCCTTGGGATGCAGATTACGtcttccttgccagcactgtacaaca	5'	.......((((((....(((....(((((((((((((..(((..((((((((...........))).)))))..)))..)))))))))))))....)))...))))))..........	101	44.1	-47.8	0.9	5	2.4
	gma-miR2111b	TAATCTGCATCCTGAGGTTTA	Chr07	-	16470753	16470840	taggatcaggTAATCTGCATCCTGAGGTTTAgaaacaatatgtttatatatcgggggTAATCCTTGGGATGTAGATTAccacttcctt	5'	.((((...((((((((((((((..(((.(((......(((((....)))))......))).)))..))))))))))))))...)))).	86	38.6	-36.7	1.1	5	2.4
	gma-miR2111b	TAATCTGCATCCTGAGGTTTA	Chr07	-	16495310	16495392	tgggaaaagcTAATCTGCATCCTGAGGTTTAgagcaatgtttttgttgcatcTAGTCCTTGGGATGCAGATTAtctcttcctt	5'	.(((((.((.((((((((((((..(((..(((((((((......))))).))))..)))..)))))))))))).)).))))).	81	41	-44.8	1.3	5	2.4
	gma-miR2111b	TAATCTGCATCCTGAGGTTTA	Chr18	-	45662001	45662084	taggatcaggTAATCTGCATCCTGAGGTTTAgaaacaatatgtttatcgggtcTAATCCTTGGGATGTAGATTAccacgtcctt	5'	.(((((..((((((((((((((..(((.(((((....(((....)))....))))).)))..))))))))))))))..))))).	82	40.5	-42.2	1.2	5	2.4
	gma-miR2111b	TAATCTGCATCCTGAGGTTTA	Chr18	-	45690335	45690493	tgtattgtaactagtgcttgggatgcagattacctcttccttatcaccaacccaaaccagtttaatcaacttgataacttccattggttccaccacactttgaattagaacattgtgttatgaaggggTAATCTGCATCCTGAGGTTTAgagcaatact	3'	.(((((((..((((..((..(((((((((((((((((((...............(((((((...(((.....))).......))))))).....((((..((........))..))))...)))))))))))))))))))..))..)))).))))))).	157	39	-57.5	0.9	5	2.4
	gma-miR2111a	GTCCTTGGGATGCAGATTACG	Chr01	+	33084569	33084686	gaatgattgctgggtccggattaggTAATCTGCATCCTGAGGTTTAggacaatatcctttgttttgtttctaGTCCTTGGGATGCAGATTACGtcttccttgccagcactgtacaaca	3'	.......((((((....(((....(((((((((((((..(((..((((((((...........))).)))))..)))..)))))))))))))....)))...))))))..........	101	44.1	-47.8	0.9	16.5833	21
	gma-MIR2111e-p3	TAATCCTTGGGATGCAGATTA	Chr07	-	16470753	16470840	taggatcaggTAATCTGCATCCTGAGGTTTAgaaacaatatgtttatatatcgggggTAATCCTTGGGATGTAGATTAccacttcctt	3'	.((((...((((((((((((((..(((.(((......(((((....)))))......))).)))..))))))))))))))...)))).	86	38.6	-36.7	1.1	0.25	0
	gma-MIR2111f-p3	TAATCCTTGGGATGCAGATTA	Chr07	-	16495310	16495392	tgggaaaagcTAATCTGCATCCTGAGGTTTAgagcaatgtttttgttgcatcTAGTCCTTGGGATGCAGATTAtctcttcctt	3'	.(((((.((.((((((((((((..(((..(((((((((......))))).))))..)))..)))))))))))).)).))))).	81	41	-44.8	1.3	0.583333	0
	gma-MIR2111b-p3	TAATCCTTGGGATGCAGATTA	Chr18	-	45662001	45662084	taggatcaggTAATCTGCATCCTGAGGTTTAgaaacaatatgtttatcgggtcTAATCCTTGGGATGTAGATTAccacgtcctt	3'	.(((((..((((((((((((((..(((.(((((....(((....)))....))))).)))..))))))))))))))..))))).	82	40.5	-42.2	1.2	0.583333	0
miR2118	gma-miR2118a-5p	GGAGATGGGAGGGTCGGTAAAG	Chr10	-	49169711	49169821	tgaggaagtgatgGGAGATGGGAGGGTCGGTAAAGgataacagcgtctctatgattaattgttgtgttgtttattcttTTGCCGATTCCACCCATTCCTAtgattttcttt	5'	.((((((((.((((((.(((((.((((((((((((((.(((((((.....((.....)).....)))))))...)))))))))))).)).))))))))))).)))))))).	109	40.5	-46.1	1	585.5	1213
	gma-miR2118a-5p	GGAGATGGGAGGGTCGGTAAAG	Chr20	+	36444857	36445026	aagggaaagggagaagagcttgaggaagtgatgGGAGATGGGAGGGTCGGTAAAGaatatatctgagactcgactcaatctcgatctctctcagtgttgtgttgttttgtttatccttTTGCCGATTCCACCCATTCCTAtgatttccttcggttcctctctttccactc	5'	.((((((((((((..((((..((((((((.((((((.(((((.((((((((((((((((((.((((((.((((.......))))....))))))...)))))).............)))))))))).)).))))))))))).))))))))..)))))))))))))).)).	168	45.3	-71.4	0.9	585.5	1213
	gma-miR2118a-3p	TTGCCGATTCCACCCATTCCTA	Chr10	-	49169711	49169821	tgaggaagtgatgGGAGATGGGAGGGTCGGTAAAGgataacagcgtctctatgattaattgttgtgttgtttattcttTTGCCGATTCCACCCATTCCTAtgattttcttt	3'	.((((((((.((((((.(((((.((((((((((((((.(((((((.....((.....)).....)))))))...)))))))))))).)).))))))))))).)))))))).	109	40.5	-46.1	1	4715.83	7333
	gma-miR2118a-3p	TTGCCGATTCCACCCATTCCTA	Chr20	+	36444857	36445026	aagggaaagggagaagagcttgaggaagtgatgGGAGATGGGAGGGTCGGTAAAGaatatatctgagactcgactcaatctcgatctctctcagtgttgtgttgttttgtttatccttTTGCCGATTCCACCCATTCCTAtgatttccttcggttcctctctttccactc	3'	.((((((((((((..((((..((((((((.((((((.(((((.((((((((((((((((((.((((((.((((.......))))....))))))...)))))).............)))))))))).)).))))))))))).))))))))..)))))))))))))).)).	168	45.3	-71.4	0.9	4715.83	7333
miR2119	gma-miR2119	TCAAAGGGAGTTGTAGGGGAA	Chr01	-	7214478	7214613	atacttcattttttatactttaatttcctctatacctcacttttattggagaaaaaagagaatagaaaatagtggatttctcttctttttttcaaTCAAAGGGAGTTGTAGGGGAAaagtttagaaaatggcgtgt	3'	((((..(((((((((.(((....(((((((((((.(((.((((.((((((((((((((((((...............))))))).))))))))))).)))).))).)))))))))))))).)))))))))..))))	136	29.4	-47.2	1.2	7	21
miR2606	gma-MIR2606a-p5	CCTTAGGTTCTTTTGGTGCTC	Chr20	+	34013767	34013950	aaagcttatatacagttCCTTAGGTTCTTTTGGTGCTCttcttcatcaattagaatcgaagtttcaccttgataatctcttaataaaggtttgcattaaagatcaacataaattaccgagttgaaattccaattttgattgaagaatagcaccAAAAGCACTTAAGGAACGGTAtctaagtttc	5'	.(((((((.((((.(((((((((((.(((((((((((.((((...(((((((((((...(((((((.((((.((((...(((.....(((((.......)))))....))))))).)))).)))))))...))))))))))))))).))))))))))).))))))))))).)))).))))))).	182	32.1	-65.6	1.1	1	0
	gma-miR2606a	AAAAGCACTTAAGGAACGGTA	Chr20	+	34013767	34013950	aaagcttatatacagttCCTTAGGTTCTTTTGGTGCTCttcttcatcaattagaatcgaagtttcaccttgataatctcttaataaaggtttgcattaaagatcaacataaattaccgagttgaaattccaattttgattgaagaatagcaccAAAAGCACTTAAGGAACGGTAtctaagtttc	3'	.(((((((.((((.(((((((((((.(((((((((((.((((...(((((((((((...(((((((.((((.((((...(((.....(((((.......)))))....))))))).)))).)))))))...))))))))))))))).))))))))))).))))))))))).)))).))))))).	182	32.1	-65.6	1.1	6	5.5
	gma-miR2606a	AAAAGCACTTAAGGAACGGTA	scaffold_191	-	6816	6998	aaagcttatatacagttccttaggttctttggtgctcttcttcatcaattagaatcgaagtttcacctcaataatctcttaataaaggtttgcattaaagatcaacataaattaccgagttgaaattccaattttgattgaagaatagcaccAAAAGCACTTAAGGAACGGTAtctaagtttc	3'	.(((((((.((((.(((((((((((.((((((((((.((((...(((((((((((...(((((((.(((..(((....))).....(((((.......))))).............))).)))))))...))))))))))))))).))))))))).).))))))))))).)))).))))))).	181	32.2	-60	1	6	5.5
miR3522	gma-miR3522	TGAGACCAAATGAGCAGCTGA	Chr15	+	4337686	4337777	acaggatcgtccTGAGACCAAATGAGCAGCTGAccacatgatgcagctatgtttgctattcAGCTGCTCATCTGTTCTCAGGtcgcccttgt	5'	(((((..((.(((((((.((.((((((((((((.........(((....))).......)))))))))))).)).))))))).))..)))))	92	50	-43	0.9	3.39161e+06	4866673
	gma-MIR3522-p3	AGCTGCTCATCTGTTCTCAGG	Chr15	+	4337686	4337777	acaggatcgtccTGAGACCAAATGAGCAGCTGAccacatgatgcagctatgtttgctattcAGCTGCTCATCTGTTCTCAGGtcgcccttgt	3'	(((((..((.(((((((.((.((((((((((((.........(((....))).......)))))))))))).)).))))))).))..)))))	92	50	-43	0.9	5505	8315
miR4340	gma-MIR4340-p5	AGCTGAGGTTCCGAATTGCTGC	Chr19	-	2095404	2095468	acaagcgtgttctgtcttggcAGCTGAAGTTCCGAATTGCTGCAGAGATAGggacgcgcttacta	5'	..(((((((((((((((..(((((..............)))))..))))).))))))))))....	59	50.8	-29.3	0.9	1	3
	gma-MIR4340-p3	GGTTCCGAATTGCTGCAGAGATAG	Chr19	-	2095404	2095468	acaagcgtgttctgtcttggcAGCTGAAGTTCCGAATTGCTGCAGAGATAGggacgcgcttacta	3'	..(((((((((((((((..(((((..............)))))..))))).))))))))))....	59	50.8	-29.3	0.9	8	20
miR4341	gma-MIR4341-p3	TAGATAAAGAGATGTGTTGAAAGT	Chr06	-	12004569	12004684	accctcatgtgaaactttcaacatatttctctatttaggtgtaaccacaccttccctcacactcaatagattcttataTAGATAAAGAGATGTGTTGAAAGTttaacatgacgggt	3'	((((((((((.(((((((((((((((((((.(((((((((((....)))))...........((....))........)))))).))))))))))))))))))).)))))).))))	116	35.3	-45.7	1.1	3	8
miR4345	gma-miR4345	TTAAGACGGAACTTACAAAGAT	Chr14	-	48700139	48700232	ggaagCTAAGACGGAACTTACAAAGATtgttcaggtagacatttgagaataaatgtctgtcttgaaCAATCTTTTTAAGTTTCGTCTtaacttt	5'	.((((.((((((((((((((.((((((((((((((((((((((((....)))))))))).)))))))))))))).)))))))))))))).))))	93	33	-50.2	1.6	732	1385
	gma-MIR4345-p3	CAATCTTTTTAAGTTTCGTCT	Chr14	-	48700139	48700232	ggaagCTAAGACGGAACTTACAAAGATtgttcaggtagacatttgagaataaatgtctgtcttgaaCAATCTTTTTAAGTTTCGTCTtaacttt	3'	.((((.((((((((((((((.((((((((((((((((((((((((....)))))))))).)))))))))))))).)))))))))))))).))))	93	33	-50.2	1.6	2	5
miR4348	gma-miR4348	AAACTTGTAAGATGGTGACAT	Chr12	-	37311016	37311160	atgtgttAAACTTGTAAGATGGTGACATtatgatggttatgaatgtaaaaatgaccttctatattggatcaagttacaaccaatgtaaaaagtgatttacatccataactatcacaatgtcatcatcttgcaagtttgatacata	5'	(((((((((((((((((((((((((((((.(((((((((((.((((((..((.((.((.((((((((............)))))))).)).)).)))))))).))))))))))).))))))))))))))))))))))))))))).	144	29.7	-69.8	1.6	0	5
miR4349	gma-miR4349	TATTGGCTAGAGATAAGACAAAGA	Chr19	+	44546822	44546979	ccaagtcccaTATTGGCTAGAGATAAGACAAAGAtagaatatataagtggggcgcaatcctcacccgagctaggttttggggttgagttatagggtgagggttgcgcctcacttatatactctttcttggccttatctTTAGCCAATGTGGGACTTGg	5'	(((((((((((((((((((((((((((...((((.(((.(((((((((((((((((((((((((((..(((..(........)..)))....))))))))))))))))))))))))))).))).))))...)))))))))))))))))))))))))))	158	45.6	-105.4	1.5	11	13
	gma-MIR4349-p3	TTAGCCAAGGTGGGACTTG	Chr19	+	44546822	44546979	ccaagtcccaTATTGGCTAGAGATAAGACAAAGAtagaatatataagtggggcgcaatcctcacccgagctaggttttggggttgagttatagggtgagggttgcgcctcacttatatactctttcttggccttatctTTAGCCAATGTGGGACTTGg	3'	(((((((((((((((((((((((((((...((((.(((.(((((((((((((((((((((((((((..(((..(........)..)))....))))))))))))))))))))))))))).))).))))...)))))))))))))))))))))))))))	158	45.6	-105.4	1.5	0	1
miR4354	gma-MIR4354-p5	AATCGAGATCCGGTGACCTAACCG	Chr09	+	42024159	42024308	ttggtcgagttagaccgctccAATCGGGATCCGGTGACCTAACCGgtcgagtttgaccaagtcatctcgagtctattacgtgaccgatctaatagtataatcgatctgattaggtcacCAGATCCCAATTGGATCGGTCCAaccggccga	5'	(((((((.(((.(((((.((((((.((((((.((((((((((.(((((((...((((...))))..(((.(((........)))))).............)))).))).)))))))))).)))))).)))))).))))).))))))))))	150	50	-73.8	1	0	3
	gma-MIR4354-p3	CAGATCCCAATTGAATCGGTCCA	Chr09	+	42024159	42024308	ttggtcgagttagaccgctccAATCGGGATCCGGTGACCTAACCGgtcgagtttgaccaagtcatctcgagtctattacgtgaccgatctaatagtataatcgatctgattaggtcacCAGATCCCAATTGGATCGGTCCAaccggccga	3'	(((((((.(((.(((((.((((((.((((((.((((((((((.(((((((...((((...))))..(((.(((........)))))).............)))).))).)))))))))).)))))).)))))).))))).))))))))))	150	50	-73.8	1	0	2
miR4358	gma-MIR4358-p5	ATTTGACTGGCGATTTAGGTT	Chr06	-	3663733	3663865	ttttgtcacttatgctaatgatatagccatgccctggatttcgccaATTTGACTGGCGATTTAGGTTGCGTCAGAAAGTAATTACAttgctagtcaaattggcgaaatcgccagtcaaactagcaaaattcag	5'	((((((.......((((......))))......(((((((((((((((((((((((((((.(((.((((........))))))).)))))))))))))))))))))))..))))........)))))).....	81	39.8	-48.9	0.9	0	1
	gma-MIR4358-p3	AGGTTGCGTCAGAAAGTAATTACA	Chr06	-	3663733	3663865	ttttgtcacttatgctaatgatatagccatgccctggatttcgccaATTTGACTGGCGATTTAGGTTGCGTCAGAAAGTAATTACAttgctagtcaaattggcgaaatcgccagtcaaactagcaaaattcag	3'	((((((.......((((......))))......(((((((((((((((((((((((((((.(((.((((........))))))).)))))))))))))))))))))))..))))........)))))).....	81	39.8	-48.9	0.9	4	1
miR4362	gma-miR4362	CCCTTAGGACAGACGTCATGTAGG	Chr13	+	36082340	36082537	aacttttataaaccagtgtttttagtCCCTTAGGACAGACGTCATGTAGGaaacattgtcaacagtgtttgtccctgaacattttggttcatgaatgtttaaagcaagggtttttaggccctcaagacagacatgattaacattgtttcctacttggcatttgtcCTGAGGAACTAAAAGCATTGATttttaaaagtt	5'	((((((((.(((.(((((((((((((.((((((((((((.((((.((((((((((.(((.((..(((((((((..(((((((((........))))))))).....(((((......)))))...)))))))))..)).))).)))))))))).)))).)))))))))))).))))))))))))).))).))))))))	198	35.9	-92	1.3	2	2
	gma-MIR4362-p3	CTGAGGAACTAAAAGCATTGAT	Chr13	+	36082340	36082537	aacttttataaaccagtgtttttagtCCCTTAGGACAGACGTCATGTAGGaaacattgtcaacagtgtttgtccctgaacattttggttcatgaatgtttaaagcaagggtttttaggccctcaagacagacatgattaacattgtttcctacttggcatttgtcCTGAGGAACTAAAAGCATTGATttttaaaagtt	3'	((((((((.(((.(((((((((((((.((((((((((((.((((.((((((((((.(((.((..(((((((((..(((((((((........))))))))).....(((((......)))))...)))))))))..)).))).)))))))))).)))).)))))))))))).))))))))))))).))).))))))))	198	35.9	-92	1.3	0	2
miR4366	gma-MIR4366-p5	CTAGATAGAAAAAGAAAGGCTCTT	Chr05	-	29557157	29557418	aagagatgtgaaaacaccttagaagttgagCTAGATAGAAAAAGAAAGGCTCTTgaaacaagatccaaattcctcaaagcatgcaaaccaaccaacaaatctctacttagtagggagtcccctttcaaaaaattggagaaggtaaatcccTACTTAGTAGAGATTTGTTGGTtggtttgcatgctttggggaatttggatcttgtttcaacagcctttccttttatatctaactcaacttctaaggtgttttcacatctctt	5'	((((((((((((((((((((((((((((((.((((((.((((.((((((((.(((((((((((((((((((((((((((((((((((((((((((((((((((((((.((((((((..((..((((((....))))))..))....)))))))).))))))))))))))))))))))))))))))))))))))))))))))))))))))).)))))))).)))).)))))).))))))))))))))))))))))))))))))	262	37	-189	1.9	1	5
	gma-miR4366	TACTAAGTAGAGATTTGTTGGT	Chr05	-	29557157	29557418	aagagatgtgaaaacaccttagaagttgagCTAGATAGAAAAAGAAAGGCTCTTgaaacaagatccaaattcctcaaagcatgcaaaccaaccaacaaatctctacttagtagggagtcccctttcaaaaaattggagaaggtaaatcccTACTTAGTAGAGATTTGTTGGTtggtttgcatgctttggggaatttggatcttgtttcaacagcctttccttttatatctaactcaacttctaaggtgttttcacatctctt	3'	((((((((((((((((((((((((((((((.((((((.((((.((((((((.(((((((((((((((((((((((((((((((((((((((((((((((((((((((.((((((((..((..((((((....))))))..))....)))))))).))))))))))))))))))))))))))))))))))))))))))))))))))))))).)))))))).)))).)))))).))))))))))))))))))))))))))))))	262	37	-189	1.9	2	8
miR4368	gma-miR4368b	AAGGACGGTACTTACGTAAGCAAC	Chr02	+	39873834	39873978	cAAGGACGGTACTTACGTAAGCAACgtctttgaaagttcacaaacaaagacggtgcaagcaacgtccacaaacaaagacggtgcaagcaacgtcgtatTTGTTTGTGAACTTTCAAAGACGCtgcttatgtaagcaccgtctttt	5'	.(((((((((.((((((((((((.((((((((((((((((((((((((((((.(((..(((.((((..........)))).)))..))).))))...)))))))))))))))))))))))).)))))))))))).))))))))).	143	43.4	-84.5	1.3	2	10
	gma-MIR4368b-p3	TTGTTTGTGAACTTTCAAAGACGT	Chr02	+	39873834	39873978	cAAGGACGGTACTTACGTAAGCAACgtctttgaaagttcacaaacaaagacggtgcaagcaacgtccacaaacaaagacggtgcaagcaacgtcgtatTTGTTTGTGAACTTTCAAAGACGCtgcttatgtaagcaccgtctttt	3'	.(((((((((.((((((((((((.((((((((((((((((((((((((((((.(((..(((.((((..........)))).)))..))).))))...)))))))))))))))))))))))).)))))))))))).))))))))).	143	43.4	-84.5	1.3	2	10
miR4370	gma-miR4370	AGTAAACTCGTCCGATTTTGCGTA	Chr11	+	28937222	28937287	cggAGTAGACTCGTCCGATTTTGCGTAgacttggacaaGTTTGGGTAGACTCGCGAGTCTGCtccg	5'	(((((((((((((..(((.(((((..((((((....))))))..))))).))))))))))))))))	66	54.5	-34.5	1	12	9
	gma-MIR4370-p3	GTTTGGGTAGACTCGCAAGTCTGC	Chr11	+	28937222	28937287	cggAGTAGACTCGTCCGATTTTGCGTAgacttggacaaGTTTGGGTAGACTCGCGAGTCTGCtccg	3'	(((((((((((((..(((.(((((..((((((....))))))..))))).))))))))))))))))	66	54.5	-34.5	1	1	0
miR4372	gma-MIR4372b-p5	AGAGGTTGACGTTAATTAAGTGCA	Chr18	+	51223300	51223450	tcgtcatgtgtcacaattttattAGAGGTTGACGTTAATTAAGTGCAtcaaattaacatctaataaaatcgtgacatgtaacaatcaacgtccaataaaaacacaacACTTGACGGTCAAGATAATCAATTaacgtccaattttgagatta	5'	..((.(..((((((.(((((((((((.(((((....................))))).))))))))))).))))))..).))......((((...................)))).(((((((................))))))).....	80	31.1	-28.7	0.6	1	3
	gma-MIR4372b-p3	ACTTGACGGTCAAGATAATCAATT	Chr18	+	51223300	51223450	tcgtcatgtgtcacaattttattAGAGGTTGACGTTAATTAAGTGCAtcaaattaacatctaataaaatcgtgacatgtaacaatcaacgtccaataaaaacacaacACTTGACGGTCAAGATAATCAATTaacgtccaattttgagatta	3'	..((.(..((((((.(((((((((((.(((((....................))))).))))))))))).))))))..).))......((((...................)))).(((((((................))))))).....	80	31.1	-28.7	0.6	0	6
	gma-MIR4372a-p3	CAATAAAATCGTGACATGTGACGG	Chr10	-	49480497	49480612	acgttgatcatcatatgtcataattttactggacgttaatttcatgtatttaattaacgtcaatctatacacctaattaacgtcaacctcCAATAAAATCGTGACATGTGACGGnn	3'	.......((.((((((((((..((((((.((((((((((((...(((((...(((......)))..)))))...))))))))......)))).))))))..)))))))))).))..	107	31.9	-31	0.8	4	5
miR4376	gma-miR4376-5p	TACGCAGGAGAGATGACGCTG	Chr13	+	42292832	42292941	aaggtttgcTACGCAGGAGAGATGACGCTGtcccttgcacccatcctagcttcccttgagtaggtaagagcaaggccagccAGCATCATATCTCCTGCATAGTaaacctt	5'	(((((((((((.((((((((.((((.((((..((((((......((((.(((.....))))))).....)))))).....)))).)))).)))))))).)))))))))))	110	50.9	-52.4	0.9	896	2483
	gma-miR4376a-3p	AGCATCATATCTCCTGCATAGT	Chr13	+	42292832	42292941	aaggtttgcTACGCAGGAGAGATGACGCTGtcccttgcacccatcctagcttcccttgagtaggtaagagcaaggccagccAGCATCATATCTCCTGCATAGTaaacctt	3'	(((((((((((.((((((((.((((.((((..((((((......((((.(((.....))))))).....)))))).....)))).)))).)))))))).)))))))))))	110	50.9	-52.4	0.9	1	4
miR4379	gma-MIR4379-p5	ATACTGTGAGAGGCCTAACTCAAC	Chr07	-	1503356	1503439	ttagagtgtATACTGTGAGAGGCCTAACTCAACCCCAAAAGCTAACTCAAGGGAtgagggttgccccttatttatatattctaa	5'	((((((((((((..(((((.(((....((((.(((....((....))...))).))))....))).))))).))))))))))))	84	40.5	-28.8	0.8	20	22
	gma-MIR4379-p3	AACCCCAAAAGCTAGCTCAAGGGA	Chr07	-	1503356	1503439	ttagagtgtATACTGTGAGAGGCCTAACTCAACCCCAAAAGCTAACTCAAGGGAtgagggttgccccttatttatatattctaa	3'	((((((((((((..(((((.(((....((((.(((....((....))...))).))))....))).))))).))))))))))))	84	40.5	-28.8	0.8	1	1
miR4382	gma-MIR4382-p5	CATCAGGCTCTGATACCAGAGA	Chr06	+	18881521	18881691	gtacataaattcagatccatgaaatcagttaacatatgcccttacagacaatattcctacttcccCATCTGGCTCTGATACCAGAGAtcaaacttaaagtcatatggggaagtaggaatagtgtccgtaaggataTATGTTAACTGATTTCATGGATctgaaactatgtac	5'	(((((((..((((((((((((((((((((((((((((..((((((.((((.(((((((((((((((((.((((((((....)))).............)))).))))))))))))))))).)))).))))))..))))))))))))))))))))))))))))..)))))))	171	36.8	-103	1.6	3	7
	gma-miR4382	TATGTTAACTGATTTCATGGAT	Chr06	+	18881521	18881691	gtacataaattcagatccatgaaatcagttaacatatgcccttacagacaatattcctacttcccCATCTGGCTCTGATACCAGAGAtcaaacttaaagtcatatggggaagtaggaatagtgtccgtaaggataTATGTTAACTGATTTCATGGATctgaaactatgtac	3'	(((((((..((((((((((((((((((((((((((((..((((((.((((.(((((((((((((((((.((((((((....)))).............)))).))))))))))))))))).)))).))))))..))))))))))))))))))))))))))))..)))))))	171	36.8	-103	1.6	10	37
miR4383	gma-MIR4383-p5	CAACTGAGATCCTGTACCTAA	Chr02	+	26866450	26866576	ggaccggttCAACTGAGATCCGGTACCTAAccgatcgattttaatcgaatcatctcagatcaattgtgtgaccgatctaatatAAAACTGATCCAATTAGGTTATTGgatctcagttgaaccggtct	5'	(((((((((((((((((((((..(((((((..(((((((....)))).)))......(((((.((((((..........))))))...)))))...))))).))..)))))))))))))))))))))	127	40.9	-58.1	1.1	2	2
	gma-MIR4383-p3	AAAACTGATCCAATTAGGTTATTG	Chr02	+	26866450	26866576	ggaccggttCAACTGAGATCCGGTACCTAAccgatcgattttaatcgaatcatctcagatcaattgtgtgaccgatctaatatAAAACTGATCCAATTAGGTTATTGgatctcagttgaaccggtct	3'	(((((((((((((((((((((..(((((((..(((((((....)))).)))......(((((.((((((..........))))))...)))))...))))).))..)))))))))))))))))))))	127	40.9	-58.1	1.1	1	11
miR4385	gma-miR4385	AATCGATGTAGAAAAGTGATTGGT	Chr20	-	25120159	25120254	ttgtaaatatAATCGATGTAGAAAAGTGATTGGTgacattgattataaccagaatcaatgtagaaaattatttttctacatcaattttaattataa	5'	((((((.((.(((.(((((((((((((((((....(((((((((........)))))))))....))))))))))))))))).))).)).))))))	96	21.9	-32.9	1.6	9	10
miR4389	gma-MIR4389-p5	ATCGGTTTGACTATTGGATTGATC	Chr13	-	32881750	32881896	cggtcggtcggaccgatccaatcggaatctagtggcctaaccagATCGGTTTTACTATTGGATTGATCatgcaattaacctTGAATGACCTGATCAAACTCGGCCgattatgtatcgaattccagttggaccggtccgactcggccg	5'	(((((((((((((((.(((((..((((((((((((...((((.....))))...))))))).(((((((..((.(((....))).))...))))))).......((((.....)))).)))))..))))).))))))))).))))))	33	49.7	-61	0.8	1	1
	gma-MIR4389-p3	TGAATGACCTGATCAAACTCGGCC	Chr13	-	32881750	32881896	cggtcggtcggaccgatccaatcggaatctagtggcctaaccagATCGGTTTTACTATTGGATTGATCatgcaattaacctTGAATGACCTGATCAAACTCGGCCgattatgtatcgaattccagttggaccggtccgactcggccg	3'	(((((((((((((((.(((((..((((((((((((...((((.....))))...))))))).(((((((..((.(((....))).))...))))))).......((((.....)))).)))))..))))).))))))))).))))))	33	49.7	-61	0.8	1	2
miR4393	gma-miR4393b	TTGAAAAGGGACAGCAGAGAAGCC	Chr01	-	49069221	49069330	ttgacttctctgctatcccttttcaagttgtccccatgctttcccttcaaaacgacatcgttttgaagggaaagcacagggaaagcTTGAAAAGGGACAGCAGAGAAGCC	3'	....((((((((((.((((((((((((((.((((..((((((((((((((((((....))))))))))))))))))..)))).)))))))))))))).))))))))))..	104	46.4	-78.7	1.5	3	14
	gma-MIR4393a-p3	AACTACATGGACGACACAGGGACA	Chr10	-	1366374	1366509	ctgacttctctgctgtccctttcccagctgtcccttgaaaatcacacagttttaaaattgaatcacaaaattaaatattaacacAACTACATGGACGACACAGGGACAgttgagaaaaggacggcagaaaagccaa	3'	.((.(((.((((((((((.((((.(((((((((((((....(((...((((((((.(((.(((......))).))).))))...))))...)))....)).))))))))))).)))).)))))))))).))).)).	134	40.4	-46.3	0.8	23	41
miR4394	gma-MIR4394-p3	CTGAAATGGACTAAAGAGAAAGGG	Chr10	-	20498009	20498098	ttgcctcctttctctttggtccattttagtgtgaaaaaacaaggagtctcccatatacacaCTGAAATGGACTAAAGAGAAAGGGgccgg	3'	..(((.(((((((((((((((((((((((((((.........((.....))......))))))))))))))))))))))))))))))...	85	43.3	-49.3	1.3	5	12
miR4395	gma-MIR4395-p5	TAGGAGTATGGGCTTGAGTAAGCT	Chr02	+	33485031	33485139	gatgaggctctggaTAGGAGTATGGGCTTGAGTAAGCTgctgcctcagtccaaactttgggcttaggCAGCAGCTTTCTCGGACCCATACTcctatccagaacctcatc	5'	(((((((.((((((((((((((((((..((((.((((((((((((.(((((((...))))))).)))))))))))).))))..)))))))))))))))))).)))))))	109	52.3	-86.1	1.5	4	10
	gma-MIR4395-p3	NAGCAGCTTTCTCGGACCCATACT	Chr02	+	33485031	33485139	gatgaggctctggaTAGGAGTATGGGCTTGAGTAAGCTgctgcctcagtccaaactttgggcttaggCAGCAGCTTTCTCGGACCCATACTcctatccagaacctcatc	3'	(((((((.((((((((((((((((((..((((.((((((((((((.(((((((...))))))).)))))))))))).))))..)))))))))))))))))).)))))))	109	52.3	-86.1	1.5	1	2
miR4397	gma-miR4397-5p	CGCATCGTTGACGCTGACTGT	Chr04	-	38550859	38551015	ttttctagtggtcgcCGCATCGTTGACGCTGACTGTacgtacttcatctccttcagaattcggaaggatgccataaacaagccacattatggtatagaaatttttgggagtaagggtacgTCCCGTCAGTGTCAAAGATGTGgcgaatactagaaaa	5'	(((((((((..((((((((((.(((((((((((...(((((((....(((((..(((((((....).(((((((((..........)))))))))...)))))).)))))....)))))))...))))))))))).))))))))))..)))))))))	157	43.9	-73	1.1	2	2
	gma-MIR4397-p3	TCCCGTCAGTGTCAAAGATGTG	Chr04	-	38550859	38551015	ttttctagtggtcgcCGCATCGTTGACGCTGACTGTacgtacttcatctccttcagaattcggaaggatgccataaacaagccacattatggtatagaaatttttgggagtaagggtacgTCCCGTCAGTGTCAAAGATGTGgcgaatactagaaaa	3'	(((((((((..((((((((((.(((((((((((...(((((((....(((((..(((((((....).(((((((((..........)))))))))...)))))).)))))....)))))))...))))))))))).))))))))))..)))))))))	157	43.9	-73	1.1	4	12
miR4398	gma-MIR4398-p5	AAATTTTGCATTTTCATCTTTCAG	Chr01	+	44037717	44037781	gactAAATTTTGTATTTTCATCTTTCAGtgacgcatttgtCAGCGGAGTGAGAAGACGAAAAGTc	5'	((((...((((((.(((((((..(((..(((((....)))))..)))))))))).))))))))))	65	38.5	-16.2	0.6	2	2
	gma-MIR4398-p3	CAGCGGAGTGAGAAGACGAAAAGT	Chr01	+	44037717	44037781	gactAAATTTTGTATTTTCATCTTTCAGtgacgcatttgtCAGCGGAGTGAGAAGACGAAAAGTc	3'	((((...((((((.(((((((..(((..(((((....)))))..)))))))))).))))))))))	65	38.5	-16.2	0.6	43	66
miR4407	gma-miR4407	CAGAGGAAGCAGCACTTGTACC	Chr20	+	47148196	47148326	aagttgtctgggttgaggtaaagtgttgcttcgtctaagtaattaatgttgccttcattcaattcaatttgagttacgctacgtgcattacactCAGAGGAAGCAGCACTTGTACCtcaactaattaactt	3'	((((((....((((((((((((((((((((((.(((..(((((..((((.((....((((((......))))))...)).))))..)))))....))).)))))))))))).))))))))))...))))))	131	38.2	-52.9	1.1	27	36
miR4408	gma-MIR4408-p5	TGATCATTATAGCGCCACCAT	Chr08	+	28087794	28087934	ccaatcggaatctttcttccaacctacatccaatgttgttaaaTGACCATTATAGCGCCACCATtatgctagaacattatggcggcaccataaaggtttttTAACAACATTGGATGAGGGTTGGAagaaatatttcaattg	5'	.((((.(((((.((((((((((((..(((((((((((((((((..(((.((((...(((.((((.(((......))).)))).)))...)))).)))..)))))))))))))))))..)))))))))))).))))).))))	140	37.6	-69.4	1.3	1	0
	gma-miR4408	TAACAACATTGGATGAGGGTTGGA	Chr08	+	28087794	28087934	ccaatcggaatctttcttccaacctacatccaatgttgttaaaTGACCATTATAGCGCCACCATtatgctagaacattatggcggcaccataaaggtttttTAACAACATTGGATGAGGGTTGGAagaaatatttcaattg	3'	.((((.(((((.((((((((((((..(((((((((((((((((..(((.((((...(((.((((.(((......))).)))).)))...)))).)))..)))))))))))))))))..)))))))))))).))))).))))	140	37.6	-69.4	1.3	5	9
miR4409	gma-miR4409	ACAATTGGGTTTGTTGACTGA	Chr16	-	5771195	5771255	tccattagaataACAAGTGGGTTTGTTGACTGAAATAGTTGAAaaacctaatgttattact	5'	........(((((((..(((((((.(..((((...))))..).))))))).)))))))...	50	29.5	-16.7	0.9	409	405
	gma-MIR4409-p3	TTGTTGACTGAAATAGTTAAA	Chr16	-	5771195	5771255	tccattagaataACAAGTGGGTTTGTTGACTGAAATAGTTGAAaaacctaatgttattact	3'	........(((((((..(((((((.(..((((...))))..).))))))).)))))))...	50	29.5	-16.7	0.9	14	7
miR4411	gma-MIR4411-p5	TTTAGTAATCATGAATTATTGT	Chr01	+	12590844	12590899	acgacgattaattagtTGTAGTAATCATGAATTATTGTAACTAATTTGTCGGTacc	5'	.((((((...(((((((..((((((.....))))))..))))))))))))).....	50	30.4	-15.8	0.9	0	1
	gma-miR4411	TTATTGTAACTAATTTGTCGGT	Chr01	+	12590844	12590899	acgacgattaattagtTGTAGTAATCATGAATTATTGTAACTAATTTGTCGGTacc	3'	.((((((...(((((((..((((((.....))))))..))))))))))))).....	50	30.4	-15.8	0.9	14	46
miR4412	gma-miR4412-5p	TGTTGCGGGTATCTTTGCCTC	Chr04	-	37037465	37037552	aacTGTTGCGGGTATCTTTGCCTCtgaaggaaagttgtgcctattattatggcttattgctttagtGGCGTAGATCCCCACAACAGTt	5'	((((((((.(((.((((..(((.((((((.(((((..((........))..)))..)).)))))).)))..)))).))).))))))))	88	43.2	-36.9	1	68	42
	gma-MIR4412-p3	GGCGTAGATCCCCACAACAGT	Chr04	-	37037465	37037552	aacTGTTGCGGGTATCTTTGCCTCtgaaggaaagttgtgcctattattatggcttattgctttagtGGCGTAGATCCCCACAACAGTt	3'	((((((((.(((.((((..(((.((((((.(((((..((........))..)))..)).)))))).)))..)))).))).))))))))	88	43.2	-36.9	1	17	7
miR4413	gma-miR4413a	TAAGAGAATTGTAAGTCACTG	Chr19	+	1832822	1832908	tcatcaaTAAGAGAATTGTAAGTCACTGtattaattaggaactgttgattagatgcatgATACAGTGACTTACAATTCTCttattaa	5'	.....((((((((((((((((((((((((((((........(((.....))).....))))))))))))))))))))))))))))..	80	28.7	-38.6	1.5	2167.5	901
	gma-MIR4413a-p3	ATACAGTGACTTACAATTCTC	Chr19	+	1832822	1832908	tcatcaaTAAGAGAATTGTAAGTCACTGtattaattaggaactgttgattagatgcatgATACAGTGACTTACAATTCTCttattaa	3'	.....((((((((((((((((((((((((((((........(((.....))).....))))))))))))))))))))))))))))..	80	28.7	-38.6	1.5	38	7
	gma-miR4413b	TAAGAGAATTGTAAGTCA	Chr13	-	16661157	16661224	catcaaTAAGAGAATTGTAAGTCActtgattaggaaattttacggagacttacaattccgtattgatg	5'	((((((((...((((((((((((.(((((..........))).)).))))))))))))..))))))))	68	32.4	-23	1	65.5	17
miR4414	gma-miR4414	AGCTGCTGACTCGTTGGTTCG	Chr20	+	36758161	36758288	actgaaactcAGCTGCTGACTCGTTGGCTCGagagttcaccattaagatagattgatgttcggcactcacgccatgtaattaaggtggtgtgcttctgATCCAACGATGCGGGAGCTGCattcagtcg	5'	((((((...(((((.(((..(((((((.(((..((..((((((...((((......)))).(((......)))...........))))))..))..))).)))))))..))).)))))..))))))..	126	49.2	-48.9	0.8	0	3
	gma-MIR4414-p3	ATCCAACGATGCGGGAGCTGC	Chr20	+	36758161	36758288	actgaaactcAGCTGCTGACTCGTTGGCTCGagagttcaccattaagatagattgatgttcggcactcacgccatgtaattaaggtggtgtgcttctgATCCAACGATGCGGGAGCTGCattcagtcg	3'	((((((...(((((.(((..(((((((.(((..((..((((((...((((......)))).(((......)))...........))))))..))..))).)))))))..))).)))))..))))))..	126	49.2	-48.9	0.8	0	2.5
miR4415a	gma-miR4415a-5p	AAGTTGTGATGAGAATCAATGGCA	Chr18	+	56193529	56193704	tggctgcagcAAGTTGTGATGAGAATCAATGGCAagcagtgacaccaagaaaaaaaaatcccattataaacattttttcccctcaatcttcttctcatagtatatcattaggctaactggtgttgaaggatataaatccacaactgccaTTGATTCTCATCACAACATGGtccagt	5'	..((((...((.((((((((((((((((((((((......(((((((.(((((((.................)))))))..................(((..((....))..)))..)))))))...((((....)))).....)))))))))))))))))))))).))...))))	174	38.1	-57.5	0.9	186	279
	gma-miR4415a-3p	TTGATTCTCATCACAACATGG	Chr18	+	56193529	56193704	tggctgcagcAAGTTGTGATGAGAATCAATGGCAagcagtgacaccaagaaaaaaaaatcccattataaacattttttcccctcaatcttcttctcatagtatatcattaggctaactggtgttgaaggatataaatccacaactgccaTTGATTCTCATCACAACATGGtccagt	3'	..((((...((.((((((((((((((((((((((......(((((((.(((((((.................)))))))..................(((..((....))..)))..)))))))...((((....)))).....)))))))))))))))))))))).))...))))	174	38.1	-57.5	0.9	11.5	8
	gma-miR4415a-3p	TTGATTCTCATCACAACATGG	Chr08	+	23062472	23062627	ggctgcatcaagttgtgatgggaatcaatggcagcaatcacgccaagaaaatgaaatcccattatcttctcacagtatatcattaattaggctaactggtgttgacggatataaatccattactgccaTTGATTCTCATCACAACATGGtccagtc	3'	(((((.((((.(((((((((((((((((((((((...((((((((.((.((((......)))).)).......((..((........))..))...))))).))).((((....))))....))))))))))))))))))))))).)))).)))))	156	40.4	-63.5	1	11.5	8
miR4416	gma-miR4416c	CTGGGTGAGAGAAACACGTAT	Chr02	-	27334573	27334768	tcatttttctgtggtcacttctgctCTGGGTGAGAGAAACACGTATtgaagaaggttcatggcttagacaataagttgctactttgctgaactcaccattttatgtgaagaagtggctatgctaattgtttgattctgtacacgtacgatACGGGTCGCTCTCACCTGGAGtagggctgcccaaagctttgataaa	5'	(((.....((.(((.((..(((((((..((((((((..((.(((((((......((.((.(..(((((((((.(((.((((((((.......((((........)))).))))))))...))).)))))))))..))).)).....))))))).))..))))))))..)))))))..)).))).))...)))....	192	42.9	-68	0.8	85	63.3333
	gma-MIR4416c-p3	ACGGGTCGCTCTCACCTGGAG	Chr02	-	27334573	27334768	tcatttttctgtggtcacttctgctCTGGGTGAGAGAAACACGTATtgaagaaggttcatggcttagacaataagttgctactttgctgaactcaccattttatgtgaagaagtggctatgctaattgtttgattctgtacacgtacgatACGGGTCGCTCTCACCTGGAGtagggctgcccaaagctttgataaa	3'	(((.....((.(((.((..(((((((..((((((((..((.(((((((......((.((.(..(((((((((.(((.((((((((.......((((........)))).))))))))...))).)))))))))..))).)).....))))))).))..))))))))..)))))))..)).))).))...)))....	192	42.9	-68	0.8	1877	615
	gma-miR4416b	TGGGTGAGAGAAACGCGTATC	Chr19	-	40891752	40891881	ctttgatcTGGGTGAGAGAAACGCGTATCgatggattgggttcagttctggtctcacacggtttgttctaacaatttgtactgactgtgttttgatcgATACGGGTCGCTCTCACCTAGGccagagttgc	5'	(((((..(((((((((((..((.(((((((((.(((..((......))..)))..(((((((..((.............))..)))))))....))))))))).))..)))))))))))..)))))....	126	47.7	-61.3	1	70.5	336.333
	gma-miR4416b	TGGGTGAGAGAAACGCGTATC	Chr03	-	36068181	36068324	atctttgatcTGGGTGAGAGAAACGCGTATCgatgagattcagggcttactagttcacacagttgcatccacacaccaattgttttaacaatttggagtgagtgtgttttgatcgatacgggtcctctcacctagactagagtt	5'	..((((..((((((((((((..((.(((((((((.(((....(..((....))..).((((.(..(.((((......((((((....)))))))))))..).)))).))).))))))))).)).))))))))))))..))))..	140	43.1	-59.2	1	70.5	336.333
	gma-miR4416a	ATACGGGTCGCTCTCACCTAGG	Chr19	-	40891752	40891881	ctttgatcTGGGTGAGAGAAACGCGTATCgatggattgggttcagttctggtctcacacggtttgttctaacaatttgtactgactgtgttttgatcgATACGGGTCGCTCTCACCTAGGccagagttgc	3'	(((((..(((((((((((..((.(((((((((.(((..((......))..)))..(((((((..((.............))..)))))))....))))))))).))..)))))))))))..)))))....	126	47.7	-61.3	1	1894	1482
miR4994	gma-MIR4994-p5	TAGCTCAAGGATCTCACATGA	Chr16	+	36093877	36093967	ggtTAGCTCAAGGATCTCACATGAtccaggtggaattgatcaggtggaatccttggatCATGTGATATCCTTGAGCTAAtacactatcatg	5'	.((((((((((((((.((((((((((((((.((................)))))))))))))))).))))))))))))))...........	79	42.9	-44.2	1.1	3	1
	gma-MIR4994-p3	CATGTGAGATCCTTGAGCTAA	Chr16	+	36093877	36093967	ggtTAGCTCAAGGATCTCACATGAtccaggtggaattgatcaggtggaatccttggatCATGTGATATCCTTGAGCTAAtacactatcatg	3'	.((((((((((((((.((((((((((((((.((................)))))))))))))))).))))))))))))))...........	79	42.9	-44.2	1.1	11	18
miR4995	gma-miR4995	AGGCAGTGGCTTGGTTAAGGGAA	Chr19	+	38253276	38253365	taaaactcatAGGCAGTGGCTTGGTTAAGGGAAgccactggagccgtagtaaaagcaAGTCTTCACCGGGCAATTGTttatggacccgaa	5'	......(((((..((((.((..(((.((((...((.((((......))))....))...)))).)))..)).))))..))))).......	77	47.8	-23.2	0.5	125	113
	gma-MIR4995-p3	AGTCTTCACAGGGCAATTGT	Chr19	+	38253276	38253365	taaaactcatAGGCAGTGGCTTGGTTAAGGGAAgccactggagccgtagtaaaagcaAGTCTTCACCGGGCAATTGTttatggacccgaa	3'	......(((((..((((.((..(((.((((...((.((((......))))....))...)))).)))..)).))))..))))).......	77	47.8	-23.2	0.5	6	6
miR4996	gma-MIR4996-p5	AGAGCATGGGTAACTTCTATT	Chr15	+	5437428	5437617	tttctcctaactttgAGAGCATGGGTAACTTCTATTtttttggcgctgtccccttctccatcatctttacttcaacctttaaacttcctttttcaactattaaaattcctgactatgttgaggaaattaagaaaatgggtttgttgccgatgccagcagaaTAGAAGCTCCCCATGTTCTCAccgttagc	5'	......(((((..((((((((((((...((((((((((..(((((..(........(((((..((((..(((((((........................................))))))).....))))..)))))........)..)))))..))))))))))...))))))))))))..))))).	183	39.5	-54.19	0.7	6387	8657
	gma-miR4996	TAGAAGCTCCCCATGTTCTCA	Chr15	+	5437428	5437617	tttctcctaactttgAGAGCATGGGTAACTTCTATTtttttggcgctgtccccttctccatcatctttacttcaacctttaaacttcctttttcaactattaaaattcctgactatgttgaggaaattaagaaaatgggtttgttgccgatgccagcagaaTAGAAGCTCCCCATGTTCTCAccgttagc	3'	......(((((..((((((((((((...((((((((((..(((((..(........(((((..((((..(((((((........................................))))))).....))))..)))))........)..)))))..))))))))))...))))))))))))..))))).	183	39.5	-54.19	0.7	29463	17491
miR5032	gma-MIR5032-p5	TAAACGAATGGAATTAGTATATGGA	Chr02	-	35292552	35292702	gacaccaaagatagggatatTAAACGAATGGAATTAGTATATGGAtgtaatataatgaaatagagccacttttgggttccctatgaaatgaggcatagAAAGGAGCCACTGTGAAGAAGTtttacgagttacgaaggaaacttcgagttca	5'	.((((((....(((...((((.....))))...))).....))).)))............((((((..((((..(((((((((((........)))))...)))))).....))))..)))))).((..(.(((((....))))))..)).	47	37.1	-32.6	0.6	2	5
	gma-MIR5032-p3	AACGGAGCCACTGTGAAGAAGT	Chr02	-	35292552	35292702	gacaccaaagatagggatatTAAACGAATGGAATTAGTATATGGAtgtaatataatgaaatagagccacttttgggttccctatgaaatgaggcatagAAAGGAGCCACTGTGAAGAAGTtttacgagttacgaaggaaacttcgagttca	3'	.((((((....(((...((((.....))))...))).....))).)))............((((((..((((..(((((((((((........)))))...)))))).....))))..)))))).((..(.(((((....))))))..)).	47	37.1	-32.6	0.6	10	1
miR5033	gma-MIR5033-p5	TGGAAATGAGAAGAAAACCGT	Chr04	+	47363001	47363151	gtgttttttttcaagcagccatgtgtgttagatgatgttTGGAAATGAGAAGAAAACCGTggctgtacaaaaggaaactactttcgcaaaacaaacattgccgtccaactgtaagatgagaaaaAAATCAAATGATGGGGATGTGtctaag	5'	((((((.((((...(((((((((.((.............................))))))))))).....((....))........)))).)))))).(((((((..(..(....(((........)))....)..)))))).)).....	52	37.7	-28.4	0.5	323	549
	gma-MIR5033-p3	AAATCAAATGATGGGGATGTG	Chr04	+	47363001	47363151	gtgttttttttcaagcagccatgtgtgttagatgatgttTGGAAATGAGAAGAAAACCGTggctgtacaaaaggaaactactttcgcaaaacaaacattgccgtccaactgtaagatgagaaaaAAATCAAATGATGGGGATGTGtctaag	3'	((((((.((((...(((((((((.((.............................))))))))))).....((....))........)))).)))))).(((((((..(..(....(((........)))....)..)))))).)).....	52	37.7	-28.4	0.5	72	79
miR5034	gma-MIR5034-p5	CTAATTAAAGGAGTCCTCGTTC	Chr06	+	46560415	46560565	cgacactgtagaaacagtaaaaattgagtCTATTTAAAGGAGTCCTCGTTCcctttgtgaggtaccctttcagatagtctcaaaaccaggttttaGAGAGAGAAGCTCTGCCTAGGAAAaactctttgtaagcttctatgcccatatcaat	5'	....(((((....))))).....(((((.(((((((((((.(((((((.........))))).))))))).)))))).))))).....(((.........(((((((.(((..((((.....)))).))))))))))..))).........	60	39.7	-40	0.7	10	30
	gma-MIR5034-p3	GAGAGAGAAGCTCTGCCTAGGGAA	Chr06	+	46560415	46560565	cgacactgtagaaacagtaaaaattgagtCTATTTAAAGGAGTCCTCGTTCcctttgtgaggtaccctttcagatagtctcaaaaccaggttttaGAGAGAGAAGCTCTGCCTAGGAAAaactctttgtaagcttctatgcccatatcaat	3'	....(((((....))))).....(((((.(((((((((((.(((((((.........))))).))))))).)))))).))))).....(((.........(((((((.(((..((((.....)))).))))))))))..))).........	60	39.7	-40	0.7	19	38
miR5035	gma-MIR5035-p5	TACCTACCTATCCTATGAGCTT	Chr07	+	1959028	1959178	atcagcttaggcttgtctactgaaaatcatataaacatatgTACCTACCTATCCTATGAGCTTctaaacattttttcccttatgccaaagaaaacatctttggcatgagggaaaaAATGTTTAGAAGCTCATAGAAtagataggtacatat	5'	.((((..((((....)))))))).............(((((((((((.((((.((((((((((((((((((((((((((((((((((((((.....)))))))))))))))))))))))))))))))))))))).)))).)))))))))))	115	33.1	-85.9	1.7	2	0
	gma-MIR5035-p3	AATGTTTAGAAGCTCATAGAA	Chr07	+	1959028	1959178	atcagcttaggcttgtctactgaaaatcatataaacatatgTACCTACCTATCCTATGAGCTTctaaacattttttcccttatgccaaagaaaacatctttggcatgagggaaaaAATGTTTAGAAGCTCATAGAAtagataggtacatat	3'	.((((..((((....)))))))).............(((((((((((.((((.((((((((((((((((((((((((((((((((((((((.....)))))))))))))))))))))))))))))))))))))).)))).)))))))))))	115	33.1	-85.9	1.7	9	4
miR5037	gma-miR5037a	CCTCAAAGGCTTCCACTACTG	Chr08	+	47689137	47689287	aataaacaagtttcttataggtctatgcatgaagttgtacatagagcatgctttttagtggCCTCAAAGGCTTCCACTACTGcatgtttctgtcggtttaatatatcctgaaacaagtaGTAGTGGATGCCTGGAGGTCCAttaaaggcaa	5'	.....................((((((.((......)).))))))...(((.(((((((((((((..((((.(((((((((((.((((((....(((.......)))..)))))).))))))))))).)))).)))).)))))))))))).	102	39.1	-56.8	1	0	1
	gma-miR5037a	CCTCAAAGGCTTCCACTACTG	Chr18	-	57357782	57357932	tagtggCCTCAAAGGCTTCCACTACTGcatgtttctgtggtttaatatcctgaaacaagtggtagtggatgcctagaggtccattaaaagcaatgctcatgtttttatcctctgaaatttctacaatatattttgtagccaaatactgtga	5'	..((((((((..((((.((((((((..(.((((((...((........)).)))))).)..)))))))).)))).)))).))))((((((((.......)))))))).............((((((......)))))).............	82	37.7	-50.9	0.9	0	1
	gma-MIR5037a-p3	GTAGTGGATGCCTGGAGGTCCA	Chr08	+	47689137	47689287	aataaacaagtttcttataggtctatgcatgaagttgtacatagagcatgctttttagtggCCTCAAAGGCTTCCACTACTGcatgtttctgtcggtttaatatatcctgaaacaagtaGTAGTGGATGCCTGGAGGTCCAttaaaggcaa	3'	.....................((((((.((......)).))))))...(((.(((((((((((((..((((.(((((((((((.((((((....(((.......)))..)))))).))))))))))).)))).)))).)))))))))))).	102	39.1	-56.8	1	0	1
miR5038	gma-MIR5038a-p5	TTCTTGAGAATTTGGCCTCTG	Chr09	+	30858151	30858289	tgggcatccatttttcccaaatttcagaactgttttaggttgaacttctctaaattTTCTTGAGAATTTGGCCTCTGTCCAtgtctaattattaattccaataattgagatggatagagcccaaattctcaagagaatt	5'	((((...........))))......(((...((((......))))...))).(((((((((((((((((((.((((((((((.((.(((((((......))))))))).)))))))))).)))))))))))))))))))	87	33.8	-53.1	1.1	16	11.5
	gma-miR5038a	TGAGAATTTGGCCTCTGTCCA	Chr09	+	30858151	30858289	tgggcatccatttttcccaaatttcagaactgttttaggttgaacttctctaaattTTCTTGAGAATTTGGCCTCTGTCCAtgtctaattattaattccaataattgagatggatagagcccaaattctcaagagaatt	3'	((((...........))))......(((...((((......))))...))).(((((((((((((((((((.((((((((((.((.(((((((......))))))))).)))))))))).)))))))))))))))))))	87	33.8	-53.1	1.1	13	6.5
	gma-miR5038a	TGAGAATTTGGCCTCTGTCCA	Chr09	+	30865378	30865452	ctTGAGAATTTGGCCTCTGTCCAtgtctaattattaattccaataattgagATGGACAGAGCCCAAATTCTCAAG	5'	(((((((((((((.((((((((((.((.(((((((......))))))))).)))))))))).)))))))))))))	75	37.3	-42.8	1.5	13	6.5
	gma-MIR5038b-p3	ATGGACAGAGCCCAAATTCTCAAG	Chr09	+	30865378	30865452	ctTGAGAATTTGGCCTCTGTCCAtgtctaattattaattccaataattgagATGGACAGAGCCCAAATTCTCAAG	3'	(((((((((((((.((((((((((.((.(((((((......))))))))).)))))))))).)))))))))))))	75	37.3	-42.8	1.5	4	3.5
miR5040	gma-MIR5040-p5	ATGAGAATATTACTGATTGAAGGT	Chr12	-	37310768	37310918	tagtttggataataagctttttagataggaaactcaATGAGAATATTACTGATTGAAGGTcatgaTATATAACAAGCATGAGGATAtaaatgttatatacaatgttgttgtgtttggttgatagtgaatctaatgaaccgggggaatgaaa	5'	.((((((.....))))))..((((((.......(((((.((.......)).)))))..((((....(((((((((.(((....((((((...))))))...)))))))))))).....)))).....))))))..................	23	30.5	-24.8	0.5	0	1
	gma-MIR5040-p3	TATATAACAAGCATGAGGATA	Chr12	-	37310768	37310918	tagtttggataataagctttttagataggaaactcaATGAGAATATTACTGATTGAAGGTcatgaTATATAACAAGCATGAGGATAtaaatgttatatacaatgttgttgtgtttggttgatagtgaatctaatgaaccgggggaatgaaa	3'	.((((((.....))))))..((((((.......(((((.((.......)).)))))..((((....(((((((((.(((....((((((...))))))...)))))))))))).....)))).....))))))..................	23	30.5	-24.8	0.5	1	4
miR5041	gma-MIR5041-p5	CATCTTCAACTTGCTCAACGG	Chr16	+	30479426	30479576	agaaacttaaagttgttggtgctagcaccaatcaagtgtcctttccgcgttctcgaaaactttCATCTTCAACTTGCTCAACGGtacactcaagtataatcataTCGTTGAGCAAGTTGAAGATGaatgttgtcgggaaccgaatgtccat	5'	.((.((((......(((((((....))))))).)))).)).....((.((((((((.(((.(((((((((((((((((((((((((................))))))))))))))))))))))))).))).)))))))))).........	97	41.1	-64.6	1	108	74
	gma-MIR5041-p3	TCGTTGAGCAAGTTGAAGATG	Chr16	+	30479426	30479576	agaaacttaaagttgttggtgctagcaccaatcaagtgtcctttccgcgttctcgaaaactttCATCTTCAACTTGCTCAACGGtacactcaagtataatcataTCGTTGAGCAAGTTGAAGATGaatgttgtcgggaaccgaatgtccat	3'	.((.((((......(((((((....))))))).)))).)).....((.((((((((.(((.(((((((((((((((((((((((((................))))))))))))))))))))))))).))).)))))))))).........	97	41.1	-64.6	1	19	28
miR5042	gma-MIR5042-p3	TGGGGCTTGATCCAAGATAGG	Chr18	+	10449468	10449618	aaagatgcaaaattttcaagtgttcaagtgttgacaactatttttagctttcaaaccccctatcttggatcacagccccattgcctatcatggggcttggagTGGGGCTTGATCCAAGATAGGaagctggaaagcttgaaagtatgaactg	3'	...........(((((((((..(((.(((.((((...(((....)))...))))....((((((((((((((.(((((((((((((......))))....)))))))))))))))))))))))..))).)))..)))))))))........	65	42.4	-61.2	1	0	1
miR5043	gma-miR5043	TGTCCCCTTCTCTGCACCACC	Chr20	+	46971102	46971252	cgacgacgaccgccgcgttcatgtccatttcccacaaccttaaaaccggcggcatcttggTGTCCCCTTCTCTGCACCACCcttcctcaAGATGGTGCATAGAAGGGGACACCatgatgccgagaagggtaaataatgtcccacaacctta	5'	.((((.((.....)))))).......(((((((....((........))(((((((.((((((((((((((.(((((((..(((....))).))))))).)))))))))))))).)))))))....))).)))).................	73	53.6	-63.9	0.8	1	0
	gma-MIR5043-p3	AGATGGTGCATAGAAGGGGACACC	Chr20	+	46971102	46971252	cgacgacgaccgccgcgttcatgtccatttcccacaaccttaaaaccggcggcatcttggTGTCCCCTTCTCTGCACCACCcttcctcaAGATGGTGCATAGAAGGGGACACCatgatgccgagaagggtaaataatgtcccacaacctta	3'	.((((.((.....)))))).......(((((((....((........))(((((((.((((((((((((((.(((((((..(((....))).))))))).)))))))))))))).)))))))....))).)))).................	73	53.6	-63.9	0.8	26	29
miR5225	gma-miR5225	CCTGTCGTAGGAGAGATGACGC	Chr19	+	1966719	1966831	tttagggactCCTGTCGTAGGAGAGATGACGCcttctgttaggtaattaatatgttgcaaagccaacttgaattagcagtagctgtcatctttcctcggctgaagccccttca	5'	...((((.((...((((.((((((((((((((...((((((((((((......))))).(((....)))...)))))))..)).))))))))))))))))...)).))))...	107	45.1	-41.8	0.8	1	2
miR5368	gma-MIR5368-p5	ACTGTTTCCTGGGATTGGCTTT	Chr04	+	23728083	23728251	ACTGTTTCCTGGGATTGGCTTTgggctttcctgcacagcttaggtggagggcaaagaagacttccttctgagggggccagagccatcagagagatACCACTCTGGACGAGCTAGAATTCtaaccttgtgccaggacctatgggccgagggacagtctcaggtagacagt	5'	(((((((((((((((((.((((((.((.(((((((((.(((((..(((((..........)))))..))))).((.((((((..(((.....)))....))))))......(((....))).)).)))).))))).....)).))))))..)))))))))).)))))))	169	53.8	-66.9	0.7	1441	1393
	gma-MIR5368-p3	ACCACTCTGGAAGAGCTAGAATTC	Chr04	+	23728083	23728251	ACTGTTTCCTGGGATTGGCTTTgggctttcctgcacagcttaggtggagggcaaagaagacttccttctgagggggccagagccatcagagagatACCACTCTGGACGAGCTAGAATTCtaaccttgtgccaggacctatgggccgagggacagtctcaggtagacagt	3'	(((((((((((((((((.((((((.((.(((((((((.(((((..(((((..........)))))..))))).((.((((((..(((.....)))....))))))......(((....))).)).)))).))))).....)).))))))..)))))))))).)))))))	169	53.8	-66.9	0.7	4393	3500
miR5369	gma-MIR5369-p5	ATTGGCTATCTCAAAGAATTGA	Chr11	-	16004196	16004310	agctgaatcttttttttctgagagcatgatcccatgctgGTTGGCTATCTCAAAGAATTGAtgcaacaattttttatgagaggcaatatcttttgagaaaaggaggatgtcatct	5'	((.((((((((..((((((.((((((((....))))).(((..(((.(((((((((((((......))))))))..))))))))...))).))).))))))..))))).))).))	52	36.5	-33.9	0.8	0	1
miR5370	gma-miR5370	CTAAAGATTGTCCAAAAGGAA	Chr14	+	6870104	6870256	gtttgcaCTAAAGATTGTCCAAAAGGAAtattgttttatgcagaagacaaattacatcggataagaaaaaTCACACCACATAATTGCTGCATtgctttagatctctatttctgcataaaacaatattccttttggacaatctttagtgcaaac	5'	((((((((((((((((((((((((((((((((((((((((((((((.............(((.......))).............((......))............))))))))))))))))))))))))))))))))))))))))))))))	153	32	-73.1	1.5	20	13
	gma-MIR5370-p3	TCACACCACAGAATTGCTGCAT	Chr14	+	6870104	6870256	gtttgcaCTAAAGATTGTCCAAAAGGAAtattgttttatgcagaagacaaattacatcggataagaaaaaTCACACCACATAATTGCTGCATtgctttagatctctatttctgcataaaacaatattccttttggacaatctttagtgcaaac	3'	((((((((((((((((((((((((((((((((((((((((((((((.............(((.......))).............((......))............))))))))))))))))))))))))))))))))))))))))))))))	153	32	-73.1	1.5	11	12
miR5372	gma-miR5372	TTGTTCGATAAAATTGTTGTG	Chr16	-	5771324	5771388	ttgcatggTTGTTCGATAAAACTGTTGTGATAATGTACAACACAATTATCgatagcttatgcaaa	5'	((((((((((((.((((((...(((((((......)))))))...))))))))))).))))))).	64	32.3	-23.4	1.1	2205	2661
	gma-MIR5372-p3	ATAATGTACAACACAATTATC	Chr16	-	5771324	5771388	ttgcatggTTGTTCGATAAAACTGTTGTGATAATGTACAACACAATTATCgatagcttatgcaaa	3'	((((((((((((.((((((...(((((((......)))))))...))))))))))).))))))).	64	32.3	-23.4	1.1	162	40
miR5373	gma-MIR5373-p5	ATACAGTCTAGGCTCACGGGA	Chr16	+	28005409	28005463	tcATAGAGTCTAGGCTCACGGGAaagaagatTCTCTTGATTCTAGATGATGTtga	5'	(((((..((((((..(((.(((((......))))).)))..))))))..))).))	55	40	-16.5	0.8	6	3
	gma-miR5373	TCTCTTGATTCTAGATGATGT	Chr16	+	28005409	28005463	tcATAGAGTCTAGGCTCACGGGAaagaagatTCTCTTGATTCTAGATGATGTtga	3'	(((((..((((((..(((.(((((......))))).)))..))))))..))).))	55	40	-16.5	0.8	533	522
miR5374	gma-miR5374	TTATAGTCTGACATCTGGAAT	Chr05	-	12748029	12748248	catcgagattTTATAGTCTGACATCTGGAATttaaatgtctcaacaagggcgttagatccaacaacgttccacaatgctaatgggagaattcaaatttgggacctctctctcatttcttctcctttcacgctttgaaacaaataaaggacacccgagatccccgtagaagctcttgttggaaaatttagatTTCAAATGTCAGATTATAAAAcatgggtg	5'	((((....((((((((((((((((.((((((((((((...(((((((((((....((((.......(((...(((.((....(((((((...((((..((((....))))..)))).))))))).....)).))).))).......((....))..)))).........)))))))))))...)))))))))))).))))))))))))))))....))))	220	38.6	-66.8	0.8	7	8
	gma-MIR5374-p3	TTCGAATGTCAGATTATAAAA	Chr05	-	12748029	12748248	catcgagattTTATAGTCTGACATCTGGAATttaaatgtctcaacaagggcgttagatccaacaacgttccacaatgctaatgggagaattcaaatttgggacctctctctcatttcttctcctttcacgctttgaaacaaataaaggacacccgagatccccgtagaagctcttgttggaaaatttagatTTCAAATGTCAGATTATAAAAcatgggtg	3'	((((....((((((((((((((((.((((((((((((...(((((((((((....((((.......(((...(((.((....(((((((...((((..((((....))))..)))).))))))).....)).))).))).......((....))..)))).........)))))))))))...)))))))))))).))))))))))))))))....))))	220	38.6	-66.8	0.8	27	14
miR5375	gma-miR5375	TTACTATAGAAGTACTTGTGG	Chr16	+	2942348	2942538	gtatttagcaaattgaTTACTATAGAAGTACTTGTGGagctcttgtgcaactctcctttccatcttggggcagtttctcagaatcaatattcttatgatgggaatctgaattcacagtttttgtaactgcaaaaacttgtgaggtttgatagctccacaagtaaatctatagtaattaatttgctaaatac	5'	((((((((((((((((((((((((((..(((((((((((((.((..((...((...((((((((..((((.....)))).((((....))))....))))))))...))..(((((((((((((....)))))))).))))).))..)).)))))))))))))..))))))))))))))))))))))))))	191	34	-85.3	1.3	11	6
miR5380	gma-miR5380a	AGAAAATGAATGATGAGGATGGGG	Chr11	+	7797520	7797656	gtaactcttttagagttacttctcatcctcaccattcatttttttaagatctaatggttaaaattagttacttattacaaccattagattttaAGAAAATGAATGATGAGGATGGGGagtaactctaaaaaagttac	3'	((((((.((((((((((((((((((((((((.(((((((((((((((((((((((((((..(((.((...)).)))..))))))))))))))))))))))))))).)))))))))))))))))))))))).))))))	137	28.5	-77.6	2	12	17.5
	gma-miR5380a	AGAAAATGAATGATGAGGATGGGG	Chr11	-	7831232	7831368	gtaactcttttagagttactcctcatcctcaccattcattttcttaagatgtaatggttaaaattagttacttattacaaccattagattttaAGAAAATGAATGATGAGGATGGGGagtaactctaaaaaagttac	3'	((((((.((((((((((((((((((((((((.((((((((((((((((((.((((((((..(((.((...)).)))..)))))))).)))))))))))))))))).)))))))))))))))))))))))).))))))	137	29.9	-79	1.9	12	17.5
miR5559	gma-miR5559	TACTTGGTGAATTGTTGGATC	Chr19	+	776239	776380	tatttcctttTACTTGGTGAATTGTTGGATCactctgtgtcaaccaaccatattggatttggagcttcatgcagaagacaaaagagatgcaagccagaggaaatatagaatgatccaacatttcactatgtaaaaggattgc	5'	....(((((((((.(((((((.((((((((((.(((((((...((((((.....))..)))).(((...((((..............)))))))........))))))).)))))))))).))))))).)))))))))....	134	37.3	-52	1	11	56
miR5667	gma-MIR5667-p5	AATCCATTCAGATCTGTTTCG	Chr07	-	5379134	5379221	gttggaacagaggAATCCATTCAGATCTGTTTCGcaacaccatattgggttcgactgAAACAGATCTAAATGGATTCCttagttctga	5'	.(..((((..(((((((((((.((((((((((((.(((.((.....)))))....)))))))))))).)))))))))))..))))..)	87	40.9	-43.8	1.2	12	4
	gma-miR5667	AAACAGATCTAAATGGATTCC	Chr07	-	5379134	5379221	gttggaacagaggAATCCATTCAGATCTGTTTCGcaacaccatattgggttcgactgAAACAGATCTAAATGGATTCCttagttctga	3'	.(..((((..(((((((((((.((((((((((((.(((.((.....)))))....)))))))))))).)))))))))))..))))..)	87	40.9	-43.8	1.2	66	32
miR5668	gma-MIR5668-p5	GATGCTTTGGAAATGTTGTA	Chr16	+	29347569	29347681	gGATGCTTTGGAGATGTTGTAatccctttttgttggaagtttctctcacattttcaagaaagcaagaggcttcaaaatggtcAGCAATGGAATTATAGACTGCgacagcaagt	5'	...(((((((.((...(((((((.((...((((((((((..(((....................)))..))))........)))))).)).))))))).)).))).))))...	107	39.8	-21.4	0.5	4	5
	gma-miR5668	AGCAATGGAATTATAGACTGC	Chr16	+	29347569	29347681	gGATGCTTTGGAGATGTTGTAatccctttttgttggaagtttctctcacattttcaagaaagcaagaggcttcaaaatggtcAGCAATGGAATTATAGACTGCgacagcaagt	3'	...(((((((.((...(((((((.((...((((((((((..(((....................)))..))))........)))))).)).))))))).)).))).))))...	107	39.8	-21.4	0.5	125	111
miR5670	gma-MIR5670-p5	CTATGGTATGATGTAAGGGAAAC	Chr01	+	6401527	6401662	ttggagtttccatgaaacaaATATGGTATGATGTAAGGGAAACataaaaaccaaagttagtcgattatagggttcaactaacatcagttttgatgtttcctttacatcataccatatttgcttcatagaaactaca	5'	.((.((((((.(((((.((((((((((((((((((((((((((((.(((((....((((((.((.........)).))))))....))))).)))))))))))))))))))))))))))).))))).)))))).))	135	31.6	-64.2	1.5	0	2
miR5671	gma-miR5671	CATGGAAGTGAATCGGGTGAC	Chr11	-	27953059	27953177	attgattcatCATGGAAGTGAATCGGGTGACtcttccatgttgatctctcctccaccacctccttaaggtgatggcaaatttctgagtTTCCCGAATTTGCTTCCATGGTgaatcaatc	5'	((((((((((((((((((..(((((((..((((.......(((.........(((.(((((.....))))).))))))......))))..)))).)))..)))))))))))))))))).	118	43.7	-54.2	1	743	766
	gma-MIR5671-p3	TACCCGAATTTGCTTCCATGNT	Chr11	-	27953059	27953177	attgattcatCATGGAAGTGAATCGGGTGACtcttccatgttgatctctcctccaccacctccttaaggtgatggcaaatttctgagtTTCCCGAATTTGCTTCCATGGTgaatcaatc	3'	((((((((((((((((((..(((((((..((((.......(((.........(((.(((((.....))))).))))))......))))..)))).)))..)))))))))))))))))).	118	43.7	-54.2	1	6	0
miR5672	gma-miR5672	CATGGTAGTGGAAGAAATGGA	Chr05	-	11809060	11809192	caaaatcctctccatttcttccattactatagttttgggaaaataaatgaaatggagatatgtcacacataataatggagagtatcatttatttcccgaaagCATGGTAGTGGAAGAAATGGAgaggatctgt	3'	....((((((((((((((((((((((((((..((((((((((.(((((((.((.....((((.....))))..........)).)))))))))))))))))..))))))))))))))))))))))))))....	125	34.6	-61.1	1.3	9	17
miR5674	gma-MIR5674b-p5	ATGAAGCCACACAATCAAGAANTA	Chr09	+	40101748	40101952	cacttgggttgatgattttcaatacgatttcatttaagaagttagttgcttctttcagcttaccaacaATGAAGCCACACAATCAAGAATTAcaagtggcaacattaacaaaaatccctttgacaaccattttaggaaaaaaaaccatacaagtttatgtttacataaagtcaaTAATTGTGTTGTACATTATCAcattagagtc	5'	.((((..(((((((((...((((((((((......(((((((.....))))))).............((((..(((((.................)))))..)))).............(((((..((......)).................((((((....))))))))))).))))))))))...))))))).))..)))).	39	31.2	-40.6	0.6	0	0.5
	gma-miR5674a	TAATTGTGTTGTACATTATCA	Chr09	+	40101748	40101952	cacttgggttgatgattttcaatacgatttcatttaagaagttagttgcttctttcagcttaccaacaATGAAGCCACACAATCAAGAATTAcaagtggcaacattaacaaaaatccctttgacaaccattttaggaaaaaaaaccatacaagtttatgtttacataaagtcaaTAATTGTGTTGTACATTATCAcattagagtc	3'	.((((..(((((((((...((((((((((......(((((((.....))))))).............((((..(((((.................)))))..)))).............(((((..((......)).................((((((....))))))))))).))))))))))...))))))).))..)))).	39	31.2	-40.6	0.6	48.5	14
	gma-miR5674a	TAATTGTGTTGTACATTATCA	Chr09	-	39975110	39975317	cacttgggttgatggttttcaatacaatttcatttaagaagttagttgcttctttcagcttaccaacaATGAAGCCACACAATCAAGAATTAcaagtgacaacattaacaaaaatccctttgacaaccattttaggaaaaaaaaaccatacaagtttatgtttacataaacagtcaaTAATTGTGTTGTACATTATCAcattagagtc	3'	.((((..((((((..(...(((((((((((((((((((((((.....)))))))...((((..........))))..................))))))....................(((((..((......)).................(((((((....))))))).))))).))))))))))...)..)))).))..)))).	18	30.8	-37.6	0.6	48.5	14
	gma-MIR5674a-p5	ATGAAGCCACACAATCAAGAANTA	Chr09	-	39975110	39975317	cacttgggttgatggttttcaatacaatttcatttaagaagttagttgcttctttcagcttaccaacaATGAAGCCACACAATCAAGAATTAcaagtgacaacattaacaaaaatccctttgacaaccattttaggaaaaaaaaaccatacaagtttatgtttacataaacagtcaaTAATTGTGTTGTACATTATCAcattagagtc	5'	.((((..((((((..(...(((((((((((((((((((((((.....)))))))...((((..........))))..................))))))....................(((((..((......)).................(((((((....))))))).))))).))))))))))...)..)))).))..)))).	18	30.8	-37.6	0.6	0	0.5
miR5675	gma-miR5675	ATAGAGACGACAACAATGGAA	Chr11	+	70226	70476	cgtgatttttgtctccattgctgttgtctctatctcaaatttcttttttggtgtctgagttagggttcttaaaatttttatttgcattatatttgcgtcttataataattgaatataggatgaatctttgtatagcaaattactataagaagcggattactatcagatgcaaataaaaagttcaggaaccttatctcagacaccaaaaatcaaatcaagATAGAGACGACAACAATGGAAacaaaaatcac	3'	.(((((((((((.(((((((.((((((((((((((...((((..(((((((((((((((.((((((((((.((.((((((((((((((......((.(((((((.(((((..((((((((....)).))))))....))))).))))))).)).(((....))).)))))))))))))).)).)))))))))).)))))))))))))))..))))..)))))))))))))).))))))).)))))))))))	250	30.7	-113.2	1.5	7	8
miR5678	gma-miR5678	TTCCATGATAAGATCTTTGAC	Chr14	+	6867862	6868103	gcaggacacgTTCCATGATAAGATCTTTGACtgcacatggttctaaaatttcggttggtaataagagtgatgacatcgtaattcttttttggatgaggtgactacacatgataagcatatcaccaatacagaatttctctccagcactcacctcatccaatgaaaaaatacaatgtcatcactattattatcaacagcaattctagaatcagtCAAAGATCTTATCATGGAACATGTcctac	5'	..((((((.((((((((((((((((((((((((......((((((.((((...(((((((((((.(((((((((((.(((.((.((..(((((((((((((.......(((((....))))).......(((.....))).......)))))))))))))..)).)).))).))))))))))).)))))))))))...)))).)))))))))))))))))))))))))))))).))))))..	238	36.4	-111.7	1.3	5	4
	gma-MIR5678-p3	CAAAGATCTTATCATGGAACGTGT	Chr14	+	6867862	6868103	gcaggacacgTTCCATGATAAGATCTTTGACtgcacatggttctaaaatttcggttggtaataagagtgatgacatcgtaattcttttttggatgaggtgactacacatgataagcatatcaccaatacagaatttctctccagcactcacctcatccaatgaaaaaatacaatgtcatcactattattatcaacagcaattctagaatcagtCAAAGATCTTATCATGGAACATGTcctac	3'	..((((((.((((((((((((((((((((((((......((((((.((((...(((((((((((.(((((((((((.(((.((.((..(((((((((((((.......(((((....))))).......(((.....))).......)))))))))))))..)).)).))).))))))))))).)))))))))))...)))).)))))))))))))))))))))))))))))).))))))..	238	36.4	-111.7	1.3	8	13
miR5679	gma-miR5679	TGGTGACCCAGAAGAAGTTGAT	Chr08	-	25693494	25693572	cgatgacccttcaatttttgatttctgggtggatgacccaacctgggtTGGTGACCCAGAAGAAGTTGAGgaactcttt	3'	........((((((((((....((((((((....(((((.....)))))....))))))))))))))))))........	63	46.8	-28.1	0.8	15	26
miR5761	gma-miR5761a	TTTTGTGTCGTGAAGCTTTTG	Chr03	+	3831731	3831817	gttttttttcTTTTGTGTCGTGAAGCTTTTGatgcctaagaaccctagagcaccaattattagatgtagtattagtggccaagcacn	5'	(((((..(((((..(..(((.........)))..)..)))))....))))).(((..(((((....)))))....))).........	51	37.9	-12.5	0.4	66.5	5.5
	gma-miR5761a	TTTTGTGTCGTGAAGCTTTTG	Chr10	-	51252115	51252310	gattggaagcatgagcttcaaaaccaagaggttgtttagagattgccttcacaacaaattttctattgcattcttgatatgtagaccctcctctgatgcatttgtaatgatgatccaaacttggttgttggaacctcaaaacattatgttctatttgagtttcccTTTTGTGTCGTGAAGCTTTTGatatccaaga	3'	..(((((..((..(((((((..(((((((((.(((((.(((.((.((...(((((......(((((..((....))....))))).........(((.((((......)))))))........))))).)))).))).))))).....(((.....)))....))))))).))..)))))))..))...)))))..	192	36.7	-46.6	0.6	66.5	5.5
miR5762	gma-miR5762	TCATAGGAGGAATCAACTGG	Chr12	+	653862	653999	tgttagaccagtcagctgaatcctcttatgatcaagagctgtaatgcatatcagttttgttatcagtttgaaccgtattttctttgaattaccgtaacagcccttcaTCATAGGAGGAATCAACTGGctggtctaaca	3'	.((((((((((((((.(((.((((((((((((.(((.(((((..(((...((((..(((....))).))))...(((.(((....))).))).)))))))).))).)))))))))))).))).)))))))))))))).	136	39.1	-60	1.1	0	1
miR5766	gma-miR5766	TTGAGGCTGAGAAGAGGCAAG	Chr16	-	2063448	2063687	tgttccttttcttgcttctactcacccccatgaccattagtttatacttagtccaagttgtactttattttgctgtggaagaagaataagaccaaggttttaattagagcctcgtttgtgcaagtgaaaaataggatcacattgacctattcttttttcaagctcttttaattgtcttgggaagaaaatgaacccagaaatgaatggggTTGAGGCTGAGAAGAGGCAAGagaatggaca	3'	.((((.(((((((((((((.((((.((.((...(((((.((((((..((..((((((..............(((.(((((((((((((((((..(((((((....))))))).))))...(((((((.........)))).)))...))))))))))))))))............))))))..))..)))))).((....)))))))...)).)).)))).))))))))))))).)))).	238	37.9	-72.8	0.8	0	3
miR5767	gma-miR5767	TGGAGGACCTTTGAAGGTGCA	Chr16	-	30784546	30784656	tgggtgctctTGGAGGACCTTTGAAGGTGCAatttgatacacaaatcggacaccattaaacTCACCATTAAGACAGAGACCTTgtagtgttgacacaagggaacagatcct	5'	.((((..(((((..((...(((((.((((...(..(((......)))..))))).)))))....))..)))))......((((((.((....))))))))......)))).	66	44.1	-23.7	0.5	1039	563
	gma-MIR5767-p3	TCACCATTAAGACAGAGACCTT	Chr16	-	30784546	30784656	tgggtgctctTGGAGGACCTTTGAAGGTGCAatttgatacacaaatcggacaccattaaacTCACCATTAAGACAGAGACCTTgtagtgttgacacaagggaacagatcct	3'	.((((..(((((..((...(((((.((((...(..(((......)))..))))).)))))....))..)))))......((((((.((....))))))))......)))).	66	44.1	-23.7	0.5	476	1010
miR5768	gma-miR5768	AAGTGCAATACTGATCTTCGGAAC	Chr17	-	8459044	8459129	ctggaaagactattctggattcaaattgttacttttagaatagatttttcgtAAGTGCAATACTGATCTTCGGAACcccctttcta	3'	.(((((((....(((((((.(((.(((((.((((...(((.......)))..)))))))))..)))..)))))))....)))))))	85	34.9	-19.5	0.7	5	15
miR5769	gma-miR5769	TGAGGGAAATGAAGATGACGA	Chr18	+	7386834	7387003	tttatctccttcgtcggcatcattgacttgacatatttgcatatagagtattgtacaggattaaaaaaataaatttaatggcattttcaacggccaaaagcatgattcaacttaagaccatgaagggaatataatgtgaTGAGGGAAATGAAGACGACGAagtagtcaaa	3'	(((((.((((((((((.(((..((((((((((((((((.......))))).))).)))).))))........((((..((((..........))))....((((..((.......)).))))....))))...))))))))))))).)))))...(((......)))...	152	34.1	-32.7	0.6	102	102
miR5770	gma-MIR5770b-p5	TTTCTTTAGGACTATGGTTTG	Chr07	-	16812946	16813206	ggataTTTCTTTAGGACTATGGTTTGgacaagtcactactcagagcacaaaacatgctaattaatttgtgtgcactggaatgttctctacctatctatcgtgagctatatatctctttggttatgttctcataacttctgtttttgcaagtaatcttgaccagcttctagtccaaaatcctgcagaggttgataacacattgtagtgacagaagagttcagttgccactTGTCCAATCCATAGTTTTAAAggaatgaaccc	5'	((.((((((((((..(((((((.((((((((((...........(((((((.............)))))))((((((((....................(((((..(((((((.....)).))))).)))))..(((((((..((((((...........((((((((.((..........))))))))))........))))))..)))))))..))))).))).)))))))))).)))))))..))))))))))..)).	260	37.9	-77.3	0.8	65	88
	gma-MIR5770b-p3	TGTCCAATCCATAGTTTTAAA	Chr07	-	16812946	16813206	ggataTTTCTTTAGGACTATGGTTTGgacaagtcactactcagagcacaaaacatgctaattaatttgtgtgcactggaatgttctctacctatctatcgtgagctatatatctctttggttatgttctcataacttctgtttttgcaagtaatcttgaccagcttctagtccaaaatcctgcagaggttgataacacattgtagtgacagaagagttcagttgccactTGTCCAATCCATAGTTTTAAAggaatgaaccc	3'	((.((((((((((..(((((((.((((((((((...........(((((((.............)))))))((((((((....................(((((..(((((((.....)).))))).)))))..(((((((..((((((...........((((((((.((..........))))))))))........))))))..)))))))..))))).))).)))))))))).)))))))..))))))))))..)).	260	37.9	-77.3	0.8	3	5
	gma-miR5770a	TAGGACTATGGTTTGGACGAG	Chr18	-	46351571	46351817	ggatatttcttTAGGACTATGGTTTGGACGAGtcactactcagcagagaacatgctaattgatttgtgtgcaccgcaaaaggggaataagattttctacctatggcgaggtatatgtctgttgattttggttatgttctcataacttttattgttttcagcttttagtccaaaatcgtgcagagcttgataacacagaagagttcagttgccactTGTCCAATCCATAGTTTTAAAggaatgaaccc	5'	((.((((((((((..(((((((.((((((((((....(((.(((.((((((((((((((..((..((((((..(((...(((((((.......)))).)))...)))..))))))....))..))..))).)))))))))....(((((..((((.((((((((................))))).))).)))).))))).))).)))....)))))))))).)))))))..))))))))))..)).	246	38.5	-83.3	0.9	3195	4831
	gma-MIR5770a-p3	TGTCCAATCCATAGTTTTAAA	Chr18	-	46351571	46351817	ggatatttcttTAGGACTATGGTTTGGACGAGtcactactcagcagagaacatgctaattgatttgtgtgcaccgcaaaaggggaataagattttctacctatggcgaggtatatgtctgttgattttggttatgttctcataacttttattgttttcagcttttagtccaaaatcgtgcagagcttgataacacagaagagttcagttgccactTGTCCAATCCATAGTTTTAAAggaatgaaccc	3'	((.((((((((((..(((((((.((((((((((....(((.(((.((((((((((((((..((..((((((..(((...(((((((.......)))).)))...)))..))))))....))..))..))).)))))))))....(((((..((((.((((((((................))))).))).)))).))))).))).)))....)))))))))).)))))))..))))))))))..)).	246	38.5	-83.3	0.9	3	5
miR5773	gma-miR5773	TTTTTAAAAGGTTCAGTTAGGT	Chr03	+	44861907	44862079	gattttcttaTTTTTAAAAGGTTCAGTTAGGTcctttattttttaaaatgggttcaatttggtcccacttaaactcattttttgaaaatgttcgaagctgttggaagaaaatgggaccaacccaatttaaaaaataaaagacctaattgaaccttttaaaaataaagggacca	5'	...(..(((((((((((((((((((((((((((.(((((((((((((.(((((......(((((((((((.(((.....(((((((....)))))))..)))..)))....))))))))))))).))))))))))))).)))))))))))))))))))))))))).)..)...	167	29.5	-71.9	1.4	0	2
miR5774	gma-MIR5774a-p5	GAGTTTGAGCTGGCGTCGACACAT	Chr04	+	11410437	11410586	acGAGTTTGAGCTGGCGTCGACACGTggcatgggactagtcagttaaactggcgatttgtaagtagcagggctcctcagctttttcagggttgcagctcagctttttcagggttgtaggcaCGCGTGAAGGCAGCAGGAgcagcacttga	5'	.((((((((..(..(((((..((((((((.((..(((.(((((.....)))))...........(((.(((((...(((((.......))))).))))).))).......)))..)).)).))))))..))).))..)..))).))))).	148	53.3	-48.1	0.6	0	1
	gma-MIR5774a-p3	CGCGTGAAGGTAGCAGGC	Chr04	+	11410437	11410586	acGAGTTTGAGCTGGCGTCGACACGTggcatgggactagtcagttaaactggcgatttgtaagtagcagggctcctcagctttttcagggttgcagctcagctttttcagggttgtaggcaCGCGTGAAGGCAGCAGGAgcagcacttga	3'	.((((((((..(..(((((..((((((((.((..(((.(((((.....)))))...........(((.(((((...(((((.......))))).))))).))).......)))..)).)).))))))..))).))..)..))).))))).	148	53.3	-48.1	0.6	0	1
	gma-MIR5774b-p5	TCGACACGTGGCATGAGACTA	Chr09	-	49753907	49754063	aagagtttgggctggcgTCGACACGTGGCATGAGACTAgtcagtggcaatttgcaggtagcagggcttctcagctttttcagggtagcagggttactgcaaatcgccaattggactggctagtctcatgtcacgtgtcgacgtcagcccaaactcgt	5'	..(((((((((((((((((((((((((((((((((((((((((((((.((((((((.((((...(((.(((..........))).)))...)))))))))))).)))......))))))))))))))))))))))))))))))))))))))))))..	153	52.9	-109.1	1.3	7	7
miR5775	gma-MIR5775-p3	TACAAGCCATAAGCTCTTTTG	Chr04	-	9837427	9837557	aaattctggaagtagtctttcctttttggtaaactacactttccctcttcaaaagttcttatggaaaagacacataaagatgtctgtttgcaTACAAGCCATAAGCTCTTTTGagagcttctctagagtat	3'	..((((((((.(((((....((.....))...))))).......((((.((((((..(((((((...(((((........)))))..(((....))).)))))))..))))))))))....))))))))..	73	35.1	-37.4	0.8	2.5	1
miR5776	gma-miR5776	AACTTGGGCTGAGCTTAGGTG	Chr05	-	3506706	3506943	gtggattgttAACTTGGGCTGAGCTTAGGTGagtgttgaccgtggtgtgctctaagcaaacctagattcaaggtctttggagttcagcttaccctctggcaaggttgagacaccatgggggatgggtgtgtacctgcaaaaaagacactcagactctcagtcattaaggaatctaccagcgtcaatatagaatcccggtcaacacccaccggagttcaattcaagtcaatagttcacc	5'	((((((((((.((((((..((((((..((((.((((((((((.(((((((((((((...((((.......)))).))))))))(((((((.((....))..))))))).))))).((((((.(((((((...............)))))))..))))))........(((.((((............)))).))))))))))))).))))..))))))..)))))).)))))))))).	237	47.5	-90.5	0.8	7	10
miR5778	gma-miR5778	CGACGAACTCTTCGTCGGCATC	Chr06	+	47798141	47798263	gcatcaacttCGACGAACTCTTCGTCGGCATCgacatccacggagatgtcttgccggacttggagatgttcGGCGAGTTCTCCGTGGATGTCagcaccggcgaggaatcgtcggagatgaact	5'	...(((.(((((((((..((((((((((....((((((((((((((...((((((((((........)))))))))).))))))))))))))....)))))))))).))))))))).)))...	117	56.1	-76.3	1.1	0	2
	gma-MIR5778-p3	GGCGAGTTCTCCGTGGATGTC	Chr06	+	47798141	47798263	gcatcaacttCGACGAACTCTTCGTCGGCATCgacatccacggagatgtcttgccggacttggagatgttcGGCGAGTTCTCCGTGGATGTCagcaccggcgaggaatcgtcggagatgaact	3'	...(((.(((((((((..((((((((((....((((((((((((((...((((((((((........)))))))))).))))))))))))))....)))))))))).))))))))).)))...	117	56.1	-76.3	1.1	1	0
miR5780	gma-MIR5780-p3	ATGACTGATATATGTTGGAAGAGC	Chr06	-	29583952	29584055	ttttggtctgggttcctattgtcaagttaagtgatgacatgacatcatctgATGACTGATATATATTGGAAGAGCcgttgagatgatgtcacatcatcacttag	3'	.(((((..(((....)))...))))).((((((((((..(((((((((((((((.((...............)).)))).)))))))))))..)))))))))).	76	38.5	-33.5	0.8	0	1
miR5783	gma-miR5783	GACGACGACGGGGAGGACGCGC	Chr07	+	41030957	41031040	ggccgcggtggcgggtccctccgggtcgtctccgtctgcggaggacgacggaGACGACGACGGGGAGGACGCGCcgctgctgca	3'	.((.(((((((((.(((((((((.((((((((((((..........))))))))))))..))))).)))).))))))))).)).	82	76.2	-63.5	1	4	2
miR5784	gma-MIR5784-p5	GCTAATTTGTAGATGTCATCTCAT	Chr08	+	30765357	30765466	aaactcttcattagctaatcattaGCTAATTTGTAAATGTCATCTCATtttttagaaaagctttatgagagcttctactaattagctaatggttagctaatgaagaactc	5'	....(((((((((((((((((((((((((((.(((...((..((((((.....((.....))..))))))))...))).)))))))))))))))))))))))))))....	102	29.1	-46.9	1.5	4	3
miR5785	gma-miR5785	TAGTGTTGTCCTGTCGAACACGGA	Chr08	-	45206460	45206601	atttacttgtTAGTGTTGTCCTGTCGAACACGGAcaccaacatgtgtcagacaccagacacgaacaaAAGAATGGAGTGTACGTGATTGATaggttctcacttctgtagaatatctatttttactttcatgcaacgtggata	5'	((..((((((.((((....((((((((.((((.((((......(((((........)))))...((......))..)))).)))).))))))))....))))...((((((.......))))))......)))).))..)).	91	39.4	-37.6	0.7	98	134
	gma-MIR5785-p3	AAGAATGGAGTGTACGTGATTGAT	Chr08	-	45206460	45206601	atttacttgtTAGTGTTGTCCTGTCGAACACGGAcaccaacatgtgtcagacaccagacacgaacaaAAGAATGGAGTGTACGTGATTGATaggttctcacttctgtagaatatctatttttactttcatgcaacgtggata	3'	((..((((((.((((....((((((((.((((.((((......(((((........)))))...((......))..)))).)))).))))))))....))))...((((((.......))))))......)))).))..)).	91	39.4	-37.6	0.7	7	10
miR5786	gma-miR5786	TGTCGCAGGATAGAGGGCACTG	Chr19	+	1947621	1947760	gagagagtctTGTCGCAGGATAGAGGGCACTGggtatggcatgatgatgcatgcaaaaatatattatgtgtgctgaaatcataattaagcatgtatttataaatatagctagtgtccctgtcttgcgacaagattctctg	5'	.((((((((((((((((((((((.(((((((((.(((((((((......))))).....((((..(((..((((.............))))..))).))))..)))).))))))))))))))))))))))))))))))).	138	39.3	-71.2	1.3	15	17
miR6299	gma-miR6299	TTAAAATTATTGATTTGTCATATC	Chr06	+	12108196	12108292	aaatattgacgtgacaaaccattaattttaaattactactttgtttttgatgtgataaaataataatTTAAAATTATTGATTTGTCATATCagtgtt	3'	.((((((((..(((((((.((.(((((((((((((.((.((((((........)))))).)).))))))))))))).)).)))))))..))))))))	96	19.6	-30.9	1.6	0	1
miR6300	gma-miR6300	GTCGTTGTAGTATAGTGGTAAG	Chr08	-	3182378	3182628	aggtaaaaatacttaccactatattacaacaacttgtttgtgaaattcaatggtaattttaaataataaatgttttaatattaccgatagcatttgattatatttttgttttaaagttacatttgattatatcgctatcggctataatgtaagtcatattcatccaatatcatgcaacttttttgtatagatatattaatattactcgataatcatcaaGTCGTTGTAGTATAGTGGTAAGtattcccgcc	3'	.(((...(((((((((((((((((((((((.(((((...((((...((...((((((.((((.......(((.....((((((((((((((((.((((((......(((.........)))..)))))).)).))))))))...))))))....))).........(((((((((((.....)))))).))))).)))).)))))).))...))))))))).)))))))))))))))))))))))...)))	250	25.9	-72	1.1	495	418
miR1310	pde-MIR1310-p5	AGAGGCATCGGGGGCGCAACGC	Chr13	-	3077508	3077591	attAGAGGCATCGGGGGCGCAACGCcctcgacctattctcaaactttAAATAGGTAGGACGGTGCGGCTgctctgttgagccgc	5'	......(((.((((((((((..((((.((.(((((((...........)))))))..)).))))..)).)))))..))))))..	76	56	-29.9	0.6	188	131
	han-MIR1310-p3	AAATAGGTAGGACGGTGCGGCT	Chr13	-	3077508	3077591	attAGAGGCATCGGGGGCGCAACGCcctcgacctattctcaaactttAAATAGGTAGGACGGTGCGGCTgctctgttgagccgc	3'	......(((.((((((((((..((((.((.(((((((...........)))))))..)).))))..)).)))))..))))))..	76	56	-29.9	0.6	3898	4107
miR2916	peu-MIR2916-p5	ATACCGTCCTAGTCTCAACCATAAA	Chr13	-	3109915	3110004	tgggggctcgaagacgatcagATACCGTCCTAGTCTCAACCATAAACGATGCCGACCAGGGatcagcggatgttgcttttaggactccgc	5'	..((((((....((((.........))))..))))))..........(((.((.....)).))).(((((.(((........))))))))	35	54.4	-23.9	0.5	316	212
	peu-MIR2916-p3	CATAAACGATGCCGACCAGGG	Chr13	-	3109915	3110004	tgggggctcgaagacgatcagATACCGTCCTAGTCTCAACCATAAACGATGCCGACCAGGGatcagcggatgttgcttttaggactccgc	3'	..((((((....((((.........))))..))))))..........(((.((.....)).))).(((((.(((........))))))))	35	54.4	-23.9	0.5	269	275

## Sheet: Table S2
Table S2 Conservation of the identified miRNA with other species.
Species	count	miRs
gma	370	gma-MIR156u,gma-MIR156h,gma-MIR156k,gma-MIR156x,gma-MIR156n,gma-MIR156o,gma-MIR156s,gma-MIR156a,gma-MIR156y,gma-MIR156v,gma-MIR156w,gma-MIR156q,gma-MIR156f,gma-MIR156b,gma-MIR156i,gma-MIR156l,gma-MIR156d,gma-MIR156m,gma-MIR156g,gma-MIR156j,gma-MIR156c,gma-MIR156e,gma-MIR156p,gma-MIR156t,gma-MIR156r,gma-MIR159e,gma-MIR159a,gma-MIR159d,gma-MIR160e,gma-MIR160f,gma-MIR160a,gma-MIR160d,gma-MIR160c,gma…
mdm	38	mdm-MIR156o,mdm-MIR156b,mdm-MIR156i,mdm-MIR156w,mdm-MIR156t,mdm-MIR156u,mdm-MIR160c,mdm-MIR160e,mdm-MIR162a,mdm-MIR162b,mdm-MIR156e,mdm-MIR156j,mdm-MIR156a,mdm-MIR156c,mdm-MIR156d,mdm-MIR156l,mdm-MIR156ae,mdm-MIR156ad,mdm-MIR156p,mdm-MIR156aa,mdm-MIR164f,mdm-MIR164e,mdm-MIR164a,mdm-MIR166c,mdm-MIR166h,mdm-MIR167c,mdm-MIR167g,mdm-MIR167f,mdm-MIR167d,mdm-MIR167a,mdm-MIR167j,mdm-MIR396g,mdm-MIR396f,…
ptc	31	ptc-MIR156c,ptc-MIR156e,ptc-MIR156h,ptc-MIR156g,ptc-MIR167g,ptc-MIR167b,ptc-MIR171c,ptc-MIR171d,ptc-MIR319a,ptc-MIR156a,ptc-MIR156f,ptc-MIR156l,ptc-MIR164e,ptc-MIR164b,ptc-MIR166m,ptc-MIR166q,ptc-MIR166n,ptc-MIR166o,ptc-MIR167d,ptc-MIR167c,ptc-MIR167a,ptc-MIR167h,ptc-MIR167e,ptc-MIR169p,ptc-MIR169d,ptc-MIR169g,ptc-MIR396f,ptc-MIR397a,ptc-MIR397b,ptc-MIR398b,ptc-MIR408
zma	28	zma-MIR156b,zma-MIR156k,zma-MIR164d,zma-MIR164b,zma-MIR164a,zma-MIR164c,zma-MIR164f,zma-MIR164h,zma-MIR167i,zma-MIR167h,zma-MIR167b,zma-MIR167g,zma-MIR167e,zma-MIR167f,zma-MIR167j,zma-MIR169p,zma-MIR172b,zma-MIR172e,zma-MIR172d,zma-MIR390b,zma-MIR390a,zma-MIR396b,zma-MIR396a,zma-MIR396f,zma-MIR397a,zma-MIR397b,zma-MIR398b,zma-MIR398a
mes	27	mes-MIR156e,mes-MIR156f,mes-MIR156g,mes-MIR156c,mes-MIR156k,mes-MIR156h,mes-MIR160h,mes-MIR162,mes-MIR164b,mes-MIR164c,mes-MIR167h,mes-MIR167g,mes-MIR171c,mes-MIR171f,mes-MIR171e,mes-MIR156b,mes-MIR166i,mes-MIR166f,mes-MIR166g,mes-MIR166a,mes-MIR167b,mes-MIR167c,mes-MIR167d,mes-MIR167f,mes-MIR396d,mes-MIR396e,mes-MIR397
osa	26	osa-MIR156b,osa-MIR156g,osa-MIR156c,osa-MIR156l,osa-MIR164f,osa-MIR164b,osa-MIR164a,osa-MIR164d,osa-MIR164c,osa-MIR166e,osa-MIR166m,osa-MIR167b,osa-MIR167h,osa-MIR167g,osa-MIR167d,osa-MIR167j,osa-MIR167f,osa-MIR167e,osa-MIR167i,osa-MIR172d,osa-MIR390,osa-MIR396b,osa-MIR396a,osa-MIR396c,osa-MIR397a,osa-MIR397b
lus	21	lus-MIR156d,lus-MIR164c,lus-MIR164b,lus-MIR164a,lus-MIR166b,lus-MIR166i,lus-MIR166g,lus-MIR166k,lus-MIR166f,lus-MIR167e,lus-MIR167d,lus-MIR167a,lus-MIR167g,lus-MIR167b,lus-MIR167f,lus-MIR172a,lus-MIR396b,lus-MIR396e,lus-MIR397b,lus-MIR397a,lus-MIR398f
sbi	20	sbi-MIR156c,sbi-MIR156b,sbi-MIR156e,sbi-MIR164d,sbi-MIR164a,sbi-MIR164b,sbi-MIR167e,sbi-MIR167b,sbi-MIR167f,sbi-MIR167h,sbi-MIR167g,sbi-MIR167d,sbi-MIR169e,sbi-MIR172c,sbi-MIR390,sbi-MIR396a,sbi-MIR396b,sbi-MIR396c,sbi-MIR397,sbi-MIR398
mtr	20	mtr-MIR156d,mtr-MIR156b,mtr-MIR156c,mtr-MIR156h,mtr-MIR160d,mtr-MIR160b,mtr-MIR171f,mtr-MIR171b,mtr-MIR171e,mtr-MIR319b,mtr-MIR156i,mtr-MIR156j,mtr-MIR156f,mtr-MIR156g,mtr-MIR167b,mtr-MIR169c,mtr-MIR395g,mtr-MIR396c,mtr-MIR397,mtr-MIR2118
cme	19	cme-MIR156j,cme-MIR156i,cme-MIR156d,cme-MIR156f,cme-MIR156e,cme-MIR164d,cme-MIR164a,cme-MIR167b,cme-MIR167a,cme-MIR167e,cme-MIR167d,cme-MIR172d,cme-MIR390b,cme-MIR395b,cme-MIR395c,cme-MIR396e,cme-MIR396a,cme-MIR396d,cme-MIR397
aly	15	aly-MIR156g,aly-MIR157d,aly-MIR156h,aly-MIR164b,aly-MIR164c,aly-MIR165a,aly-MIR165b,aly-MIR167a,aly-MIR167c,aly-MIR167d,aly-MIR172b,aly-MIR396b,aly-MIR397a,aly-MIR397b,aly-MIR398b
ath	15	ath-MIR156g,ath-MIR157d,ath-MIR156h,ath-MIR164b,ath-MIR164c,ath-MIR165a,ath-MIR165b,ath-MIR167a,ath-MIR167c,ath-MIR167d,ath-MIR396b,ath-MIR397a,ath-MIR397b,ath-MIR398b,ath-MIR398c
bdi	15	bdi-MIR156f,bdi-MIR156e,bdi-MIR164a,bdi-MIR164b,bdi-MIR164c,bdi-MIR167e,bdi-MIR167c,bdi-MIR167d,bdi-MIR390a,bdi-MIR396d,bdi-MIR396c,bdi-MIR396e,bdi-MIR397a,bdi-MIR397b,bdi-MIR398a
vvi	15	vvi-MIR156b,vvi-MIR162,vvi-MIR156e,vvi-MIR164c,vvi-MIR166g,vvi-MIR167e,vvi-MIR167b,vvi-MIR167c,vvi-MIR169k,vvi-MIR169j,vvi-MIR169q,vvi-MIR172d,vvi-MIR396d,vvi-MIR396a,vvi-MIR397a
stu	14	stu-MIR156j,stu-MIR156k,stu-MIR156i,stu-MIR156g,stu-MIR156h,stu-MIR160a,stu-MIR156f,stu-MIR167a,stu-MIR167c,stu-MIR167d,stu-MIR167b,stu-MIR172b,stu-MIR397,stu-MIR398a
ppe	14	ppe-MIR156e,ppe-MIR156d,ppe-MIR166a,ppe-MIR156c,ppe-MIR156f,ppe-MIR156b,ppe-MIR164a,ppe-MIR166e,ppe-MIR167b,ppe-MIR169a,ppe-MIR169b,ppe-MIR396b,ppe-MIR397,ppe-MIR398b
bna	11	bna-MIR164d,bna-MIR164c,bna-MIR164b,bna-MIR166f,bna-MIR167a,bna-MIR167b,bna-MIR167d,bna-MIR172a,bna-MIR396a,bna-MIR397a,bna-MIR397b
gso	11	gso-MIR167a,gso-MIR482b,gso-MIR482a,gso-MIR1507a,gso-MIR1508a,gso-MIR1509a,gso-MIR1510b,gso-MIR1510a,gso-MIR2109,gso-MIR2218,gso-MIR3522a
rco	10	rco-MIR156b,rco-MIR156e,rco-MIR156g,rco-MIR162,rco-MIR171a,rco-MIR164c,rco-MIR167b,rco-MIR167a,rco-MIR397,rco-MIR398b
nta	10	nta-MIR156d,nta-MIR156b,nta-MIR156f,nta-MIR164a,nta-MIR167d,nta-MIR167e,nta-MIR172i,nta-MIR172b,nta-MIR397,nta-MIR398
csi	9	csi-MIR164,csi-MIR166c,csi-MIR166a,csi-MIR166d,csi-MIR167a,csi-MIR167b,csi-MIR172a,csi-MIR397,csi-MIR408
vun	8	vun-MIR156a,vun-MIR160,vun-MIR162,vun-MIR168,vun-MIR319a,vun-MIR399a,vun-MIR1507b,vun-MIR164
lja	8	lja-MIR167,lja-MIR167b,lja-MIR167c,lja-MIR171d,lja-MIR172a,lja-MIR172c,lja-MIR396,lja-MIR397
cpa	8	cpa-MIR156a,cpa-MIR156c,cpa-MIR160a,cpa-MIR160c,cpa-MIR156d,cpa-MIR164e,cpa-MIR164d,cpa-MIR164b
tcc	8	tcc-MIR156g,tcc-MIR167a,tcc-MIR169e,tcc-MIR169a,tcc-MIR390b,tcc-MIR396e,tcc-MIR396c,tcc-MIR397
cca	6	cca-MIR156b,cca-MIR164,cca-MIR390,cca-MIR396c,cca-MIR396a,cca-MIR398
aqc	5	aqc-MIR160b,aqc-MIR166c,aqc-MIR167,aqc-MIR396a,aqc-MIR396b
sof	4	sof-MIR156,sof-MIR167a,sof-MIR167b,sof-MIR396
ppt	4	ppt-MIR166k,ppt-MIR166j,ppt-MIR166l,ppt-MIR390c
smo	4	smo-MIR156a,smo-MIR156b,smo-MIR156c,smo-MIR166a
pab	4	pab-MIR166b,pab-MIR396a,pab-MIR396c,pab-MIR397
sly	3	sly-MIR167,sly-MIR169c,sly-MIR397
pta	3	pta-MIR1310,pta-MIR156a,pta-MIR396
ctr	3	ctr-MIR319,ctr-MIR164,ctr-MIR166
ghr	3	ghr-MIR156a,ghr-MIR156c,ghr-MIR167b
ssl	3	ssl-MIR171b,ssl-MIR164b,ssl-MIR397
tae	3	tae-MIR164,tae-MIR167b,tae-MIR398
dpr	3	dpr-MIR167a,dpr-MIR167c,dpr-MIR397
hci	2	hci-MIR156a,hci-MIR164a
pvu	2	pvu-MIR159a,pvu-MIR482
pde	2	pde-MIR1310,pde-MIR166a
ccl	2	ccl-MIR167b,ccl-MIR167a
ssp	2	ssp-MIR156,ssp-MIR167b
cln	2	cln-MIR1310,cln-MIR164
han	2	han-MIR1310,han-MIR156a
far	1	far-MIR164a
bcy	1	bcy-MIR396b
hpa	1	hpa-MIR166a
bol	1	bol-MIR172a
ama	1	ama-MIR396
hvu	1	hvu-MIR397
hpe	1	hpe-MIR166a
aau	1	aau-MIR162
hbr	1	hbr-MIR398
har	1	har-MIR156a
crt	1	crt-MIR166b
peu	1	peu-MIR2916

## Sheet: Table S3
Table S3 Novel miRNAs identified in vegetable soybean.
miRNA neme	miRNA sequence	genomeID	strand	start	end	genome_seq	type	SS	hairpinLen	CG%	dG	MFEI	raw reads (control)	raw read (chilling-treated)	Putative target
gma-miRN1-1	AAGTGGAGTGCAGCCAAGGGT	Chr09	+	5288876	5289047	ttctcacacaaagctcacaccaagaggcagaAAGTGGAGTGCAGCCAAGGGTgattttccagcactatttagttcaatattgaatagttagttctgttgatttacttttgtgccgggcaagtttCTCTTGGCTACATTTCACTTTtcctgtgaaggtgtgctttttgtgaag	5'	...(((((.(((((.(((..((..(((..((((((((((((.(((((((((..(((((((.((((.....(((((((((..((((.....))))))))))...)))...)))).))).))))..))))))))).))))))))))))))).))...))).))))).)))))..	167	41.3	-67	0.9	13.5	29.5	glycerol-3-phosphate acyltransferase 9;AP2/B3 transcription factor family protein;Transketolase family protein;Leucine-rich receptor-like protein kinase family protein;Plant L-ascorbate oxidase
gma-miRN1-2	AAGTGGAGTGCAGCCAAGGGT	Chr15	+	14166038	14166198	agctcacaccaagaggcagaAAGTGGAGTGCAGCCAAGGGTgatttgccggcacaggcactaattagttcaatattgaatagttagttctgtttgattgatttacttctgtgccggcaagtttCTCTTGGCTACATTTCGCTTTcttcttctcctgtgatg	5'	...(((((...(((((.(((((((((((((.(((((((((..(((((((((((((((....(((((((.(((....((((.....))))...))))))))))....)))))))))))))))..))))))))).))))))))))))).)))))..)))))..	156	44.1	-80.3	1.1	13.5	29.5	glycerol-3-phosphate acyltransferase 9;AP2/B3 transcription factor family protein;Transketolase family protein;Leucine-rich receptor-like protein kinase family protein;Plant L-ascorbate oxidase
gma-miRN2	TGAAAATGTTTAAGGATTGAA	Chr08	-	42077742	42077895	gtgacttagtccctattaaccttttaaaatggtgcatttCAGTCCTTAAACATTTTCAAAgtatgatgaaagttaatcgaggggcttaattatatgcttTGAAAATGTTTAAGGATTGAAattcatgttttttaaaggtcagggactaagttgt	3'	(..(((((((((((....((((((.((((..(((.((((((((((((((((((((((((((((((.(((((((..........))))..))))))))))))))))))))))))))))))))).)))..)))).)))))).)))))))))))..)	154	31.2	-68.9	1.4	64.5	49.5	cysteine-rich RLK (RECEPTOR-like protein kinase) 2;Mog1/PsbP/DUF1795-like photosystem II reaction center PsbP family protein;basic helix-loop-helix (bHLH) DNA-binding superfamily protein;allene oxide synthase;spermidine synthase 2;aspartate kinase-homoserine dehydrogenase ii;chromatin remodeling 24;glycosyl hydrolase family 10 protein;allene oxide cyclase;Phosphoinositide phosphatase family prote…
gma-miRN3	GTATTAGATGCATACTCAGTGGAT	Chr15	+	12973935	12974077	tcgtccagGTATTAGATGCATACTCAGTGGATttaattacttagtttgtttttctgttatcacattattactataagtgtgaattcagcatttaattaattgattaattaagtCTACTGATTATATATCTGATACCAGgagtt	5'	...(((.((((((((((..(((.((((((((((((((((.((((((..((...(((...(((((((.........)))))))...))).....))..)))))).)))))))))))))))).)))..)))))))))).)))...	137	28	-49.8	1.2	25	72	AT-rich interactive domain-containing protein 1-like

## Sheet: Table S4
Table S4 Data summary of degradome library
Sample	Reads	Ratio
Raw Reads	12283683	/
reads < 15nt after removing 3 adaptor	78727	0.64%
Mappable Reads	12204956	99.36%
Mapped Reads	9182666	74.75%
Unique Raw Reads	2623291	/
Unique reads < 15nt after removing 3 adaptor	21183	0.81%
Unique Mappable Reads	2602108	99.19%
Unique Mapped Reads	2276637	86.79%
Number of input Transcript	88647	/
Number of Coverd cDNA	74918	84.51%

## Sheet: Table S5
Table S5 miRNA targets identified by degradome sequencing
Family	SmallRNA	SmallRNA_seq	Transcript	Transcript Annotation	GO_Term	KEGG_pathways	KOG_Description	Symbol	AlignmentScore	TPB	CleavageSite	Category	P_value
gma-miR1507	gma-miR1507a	TCTCATTCCATACATCGTCTGA	Glyma.03G137200.1	NB-ARC domain-containing disease resistance protein	GO:0043531(ADP binding)	-	[T] Apoptotic ATPase		4	325.635	982	2	0.346438
	gma-miR1507c-3p	CCTCATTCCAAACATCATCTAA	Glyma.04G137800.1	NB-ARC domain-containing disease resistance protein	GO:0005515(protein binding);GO:0043531(ADP binding)	-	[T] Apoptotic ATPase		3.5	81.4088	931	2	0.911997
	gma-miR1507c-3p	CCTCATTCCAAACATCATCTAA	Glyma.04G137800.2	NB-ARC domain-containing disease resistance protein	GO:0005515(protein binding);GO:0043531(ADP binding)	-	[T] Apoptotic ATPase		3.5	81.4088	866	2	0.911997
	gma-miR1507c-3p	CCTCATTCCAAACATCATCTAA	Glyma.05G006900.1	NB-ARC domain-containing disease resistance protein	GO:0043531(ADP binding)	-	-		3.5	162.818	1068	2	0.911997
	gma-miR1507c-3p	CCTCATTCCAAACATCATCTAA	Glyma.14G014000.2	Pyridoxal-5\'-phosphate-dependent enzyme family protein	-	-	[E] Cysteine synthase		3.5	81.4088	66	0	0.0412408
	gma-miR1507c-3p	CCTCATTCCAAACATCATCTAA	Glyma.14G014000.3	Pyridoxal-5\'-phosphate-dependent enzyme family protein	-	-	-		3.5	81.4088	66	0	0.0412408
	gma-miR1507c-3p	CCTCATTCCAAACATCATCTAA	Glyma.14G014000.1	Pyridoxal-5\'-phosphate-dependent enzyme family protein	-	ko00270(Cysteine and methionine metabolism);ko00450(Selenoamino acid metabolism);ko00920(Sulfur metabolism)	[E] Cysteine synthase		3.5	81.4088	66	2	0.911997
gma-miR1508	gma-miR1508a	TAGAAAGGGAAATAGCAGTTG	Glyma.09G171200.1	ATP binding;nucleic acid binding;helicases	-	-	-		3	32.5635	421	2	0.865349
	gma-miR1508a	TAGAAAGGGAAATAGCAGTTG	Glyma.09G174800.1	ATP binding;nucleic acid binding;helicases	-	-	-		4	32.5635	312	2	0.993926
	gma-miR1508a	TAGAAAGGGAAATAGCAGTTG	Glyma.09G175100.1	ATP binding;nucleic acid binding;helicases	-	-	-		4	32.5635	590	2	0.993926
	gma-miR1508a	TAGAAAGGGAAATAGCAGTTG	Glyma.09G175200.1	ATP binding;nucleic acid binding;helicases	-	-	-		3	24.4226	267	2	0.865349
	gma-miR1508a	TAGAAAGGGAAATAGCAGTTG	Glyma.09G176000.1	ATP binding;nucleic acid binding;helicases	-	-	-		4	40.7044	291	2	0.993926
	gma-miR1508a	TAGAAAGGGAAATAGCAGTTG	Glyma.09G176000.2	ATP binding;nucleic acid binding;helicases	-	-	-		4	32.5635	373	2	0.993926
	gma-miR1508a	TAGAAAGGGAAATAGCAGTTG	Glyma.09G176600.1	ATP binding;nucleic acid binding;helicases	-	-	-		4	24.4226	251	2	0.993926
	gma-miR1508a	TAGAAAGGGAAATAGCAGTTG	Glyma.09G178400.1	ATP binding;nucleic acid binding;helicases	-	-	-		4	32.5635	91	2	0.993926
	gma-miR1508a	TAGAAAGGGAAATAGCAGTTG	Glyma.12G118300.1	ATP binding;nucleic acid binding;helicases	-	-	-		2.5	8.14088	196	4	0.427944
	gma-miR1508c	TAGAAAGGGAAATAGCAGTTG	Glyma.09G171200.1	ATP binding;nucleic acid binding;helicases	-	-	-		3	32.5635	421	2	0.865349
	gma-miR1508c	TAGAAAGGGAAATAGCAGTTG	Glyma.09G174800.1	ATP binding;nucleic acid binding;helicases	-	-	-		4	32.5635	312	2	0.993926
	gma-miR1508c	TAGAAAGGGAAATAGCAGTTG	Glyma.09G175100.1	ATP binding;nucleic acid binding;helicases	-	-	-		4	32.5635	590	2	0.993926
	gma-miR1508c	TAGAAAGGGAAATAGCAGTTG	Glyma.09G175200.1	ATP binding;nucleic acid binding;helicases	-	-	-		3	24.4226	267	2	0.865349
	gma-miR1508c	TAGAAAGGGAAATAGCAGTTG	Glyma.09G176000.1	ATP binding;nucleic acid binding;helicases	-	-	-		4	40.7044	291	2	0.993926
	gma-miR1508c	TAGAAAGGGAAATAGCAGTTG	Glyma.09G176000.2	ATP binding;nucleic acid binding;helicases	-	-	-		4	32.5635	373	2	0.993926
	gma-miR1508c	TAGAAAGGGAAATAGCAGTTG	Glyma.09G176600.1	ATP binding;nucleic acid binding;helicases	-	-	-		4	24.4226	251	2	0.993926
	gma-miR1508c	TAGAAAGGGAAATAGCAGTTG	Glyma.09G178400.1	ATP binding;nucleic acid binding;helicases	-	-	-		4	32.5635	91	2	0.993926
	gma-miR1508c	TAGAAAGGGAAATAGCAGTTG	Glyma.12G118300.1	ATP binding;nucleic acid binding;helicases	-	-	-		2.5	8.14088	196	4	0.427944
	gma-miR1508a	TAGAAAGGGAAATAGCAGTTG	Glyma.09G175800.1	NOP56-like pre RNA processing ribonucleoprotein	-	-	[J] Ribosome biogenesis protein - Nop56p/Sik1p		4	32.5635	238	3	0.643966
	gma-miR1508c	TAGAAAGGGAAATAGCAGTTG	Glyma.09G175800.1	NOP56-like pre RNA processing ribonucleoprotein	-	-	[J] Ribosome biogenesis protein - Nop56p/Sik1p		4	32.5635	238	3	0.643966
	gma-miR1508a	TAGAAAGGGAAATAGCAGTTG	Glyma.09G175000.1	Pentatricopeptide repeat (PPR) superfamily protein	-	-	-		3	40.7044	91	0	0.0341485
	gma-miR1508a	TAGAAAGGGAAATAGCAGTTG	Glyma.09G256600.1	Pentatricopeptide repeat (PPR) superfamily protein	-	-	-		2	8.14088	394	4	0.459018
	gma-miR1508a	TAGAAAGGGAAATAGCAGTTG	Glyma.16G162000.1	Pentatricopeptide repeat (PPR) superfamily protein	-	-	-		2.5	8.14088	223	4	0.427944
	gma-miR1508c	TAGAAAGGGAAATAGCAGTTG	Glyma.09G175000.1	Pentatricopeptide repeat (PPR) superfamily protein	-	-	-		3	40.7044	91	0	0.0341485
	gma-miR1508c	TAGAAAGGGAAATAGCAGTTG	Glyma.09G256600.1	Pentatricopeptide repeat (PPR) superfamily protein	-	-	-		2	8.14088	394	4	0.459018
	gma-miR1508c	TAGAAAGGGAAATAGCAGTTG	Glyma.16G162000.1	Pentatricopeptide repeat (PPR) superfamily protein	-	-	-		2.5	8.14088	223	4	0.427944
	gma-miR1508a	TAGAAAGGGAAATAGCAGTTG	Glyma.18G017600.1	peroxisomal ABC transporter 1	GO:0005524(ATP binding);GO:0016887(ATPase activity);GO:0006810(transport);GO:0016020(membrane)	-	[R] Long-chain acyl-CoA transporter, ABC superfamily (involved in peroxisome organization and biogenesis)	ACN2,AtABCD1,CTS,PED3,PXA1	3.5	81.4088	3235	2	0.726433
	gma-miR1508c	TAGAAAGGGAAATAGCAGTTG	Glyma.18G017600.1	peroxisomal ABC transporter 1	GO:0005524(ATP binding);GO:0016887(ATPase activity);GO:0006810(transport);GO:0016020(membrane)	-	[R] Long-chain acyl-CoA transporter, ABC superfamily (involved in peroxisome organization and biogenesis)	ACN2,AtABCD1,CTS,PED3,PXA1	3.5	81.4088	3235	2	0.726433
	gma-miR1508a	TAGAAAGGGAAATAGCAGTTG	Glyma.16G160700.1	rna processing factor 2	-	-	-	RPF2	2.5	8.14088	214	4	0.427944
	gma-miR1508a	TAGAAAGGGAAATAGCAGTTG	Glyma.16G162700.1	rna processing factor 2	-	-	-	RPF2	3	8.14088	277	4	0.749007
	gma-miR1508a	TAGAAAGGGAAATAGCAGTTG	Glyma.16G162800.1	rna processing factor 2	-	-	-	RPF2	2.5	8.14088	142	4	0.427944
	gma-miR1508c	TAGAAAGGGAAATAGCAGTTG	Glyma.16G160700.1	rna processing factor 2	-	-	-	RPF2	2.5	8.14088	214	4	0.427944
	gma-miR1508c	TAGAAAGGGAAATAGCAGTTG	Glyma.16G162700.1	rna processing factor 2	-	-	-	RPF2	3	8.14088	277	4	0.749007
	gma-miR1508c	TAGAAAGGGAAATAGCAGTTG	Glyma.16G162800.1	rna processing factor 2	-	-	-	RPF2	2.5	8.14088	142	4	0.427944
	gma-miR1508a	TAGAAAGGGAAATAGCAGTTG	Glyma.09G175300.1	Tetratricopeptide repeat (TPR)-like superfamily protein	-	-	-		4	40.7044	234	2	0.993926
	gma-miR1508a	TAGAAAGGGAAATAGCAGTTG	Glyma.16G139800.1	Tetratricopeptide repeat (TPR)-like superfamily protein	-	-	-		3	8.14088	360	4	0.749007
	gma-miR1508a	TAGAAAGGGAAATAGCAGTTG	Glyma.16G139800.2	Tetratricopeptide repeat (TPR)-like superfamily protein	-	-	-		3	8.14088	233	4	0.749007
	gma-miR1508a	TAGAAAGGGAAATAGCAGTTG	Glyma.16G139800.3	Tetratricopeptide repeat (TPR)-like superfamily protein	-	-	-		3	8.14088	233	4	0.749007
	gma-miR1508a	TAGAAAGGGAAATAGCAGTTG	Glyma.16G165400.1	Tetratricopeptide repeat (TPR)-like superfamily protein	-	-	-		2	8.14088	217	4	0.459018
	gma-miR1508c	TAGAAAGGGAAATAGCAGTTG	Glyma.09G175300.1	Tetratricopeptide repeat (TPR)-like superfamily protein	-	-	-		4	40.7044	234	2	0.993926
	gma-miR1508c	TAGAAAGGGAAATAGCAGTTG	Glyma.16G139800.1	Tetratricopeptide repeat (TPR)-like superfamily protein	-	-	-		3	8.14088	360	4	0.749007
	gma-miR1508c	TAGAAAGGGAAATAGCAGTTG	Glyma.16G139800.2	Tetratricopeptide repeat (TPR)-like superfamily protein	-	-	-		3	8.14088	233	4	0.749007
	gma-miR1508c	TAGAAAGGGAAATAGCAGTTG	Glyma.16G139800.3	Tetratricopeptide repeat (TPR)-like superfamily protein	-	-	-		3	8.14088	233	4	0.749007
	gma-miR1508c	TAGAAAGGGAAATAGCAGTTG	Glyma.16G165400.1	Tetratricopeptide repeat (TPR)-like superfamily protein	-	-	-		2	8.14088	217	4	0.459018
gma-miR1509	gma-miR1509a	TTAATCAAGGAAATCACGGTCG	Glyma.04G195800.1	-	-	-	-		2	162.818	394	1	0.00665543
	gma-miR1509b	TTAATCAAGGAAATCACGGTTG	Glyma.04G195800.1	-	-	-	-		1	162.818	394	1	0.00262714
gma-miR1510	gma-miR1510a-3p	TGTTGTTTTACCTATTCCACCT	Glyma.15G232400.1	Disease resistance protein (TIR-NBS-LRR class) family	GO:0043531(ADP binding);GO:0005515(protein binding);GO:0007165(signal transduction)	-	-		2	203.522	682	0	0.0341485
	gma-miR1510a-3p	TGTTGTTTTACCTATTCCACCT	Glyma.15G232400.2	Disease resistance protein (TIR-NBS-LRR class) family	GO:0043531(ADP binding);GO:0005515(protein binding);GO:0007165(signal transduction)	-	-		2	203.522	627	0	0.0341485
	gma-miR1510a-3p	TGTTGTTTTACCTATTCCACCT	Glyma.19G054700.2	Disease resistance protein (TIR-NBS-LRR class) family	GO:0043531(ADP binding)	-	[T] Apoptotic ATPase		3	8.14088	699	4	0.585078
	gma-miR1510a-3p	TGTTGTTTTACCTATTCCACCT	Glyma.19G054700.4	Disease resistance protein (TIR-NBS-LRR class) family	GO:0043531(ADP binding)	-	[T] Apoptotic ATPase		3	8.14088	681	4	0.585078
	gma-miR1510a-3p	TGTTGTTTTACCTATTCCACCT	Glyma.19G054800.1	Disease resistance protein (TIR-NBS-LRR class) family	GO:0005515(protein binding);GO:0043531(ADP binding);GO:0007165(signal transduction)	-	-		2.5	8.14088	882	4	0.837192
	gma-miR1510a-3p	TGTTGTTTTACCTATTCCACCT	Glyma.19G054900.1	Disease resistance protein (TIR-NBS-LRR class) family	GO:0005515(protein binding);GO:0043531(ADP binding);GO:0007165(signal transduction)	-	-		2.5	8.14088	824	4	0.837192
	gma-miR1510a-3p	TGTTGTTTTACCTATTCCACCT	Glyma.19G054900.2	Disease resistance protein (TIR-NBS-LRR class) family	GO:0005515(protein binding);GO:0043531(ADP binding)	-	-		2.5	8.14088	819	4	0.837192
	gma-miR1510a-3p	TGTTGTTTTACCTATTCCACCT	Glyma.19G054900.3	Disease resistance protein (TIR-NBS-LRR class) family	GO:0005515(protein binding);GO:0043531(ADP binding)	-	-		2.5	8.14088	819	4	0.837192
	gma-miR1510a-3p	TGTTGTTTTACCTATTCCACCT	Glyma.19G054900.5	Disease resistance protein (TIR-NBS-LRR class) family	GO:0005515(protein binding);GO:0043531(ADP binding);GO:0007165(signal transduction)	-	[T] Apoptotic ATPase		2.5	8.14088	824	4	0.837192
	gma-miR1510a-3p	TGTTGTTTTACCTATTCCACCT	Glyma.19G054900.6	Disease resistance protein (TIR-NBS-LRR class) family	GO:0005515(protein binding);GO:0043531(ADP binding);GO:0007165(signal transduction)	-	-		2.5	8.14088	824	4	0.837192
	gma-miR1510b-3p	TGTTGTTTTACCTATTCCACCT	Glyma.15G232400.1	Disease resistance protein (TIR-NBS-LRR class) family	GO:0043531(ADP binding);GO:0005515(protein binding);GO:0007165(signal transduction)	-	-		2	203.522	682	0	0.0341485
	gma-miR1510b-3p	TGTTGTTTTACCTATTCCACCT	Glyma.15G232400.2	Disease resistance protein (TIR-NBS-LRR class) family	GO:0043531(ADP binding);GO:0005515(protein binding);GO:0007165(signal transduction)	-	-		2	203.522	627	0	0.0341485
	gma-miR1510b-3p	TGTTGTTTTACCTATTCCACCT	Glyma.19G054700.2	Disease resistance protein (TIR-NBS-LRR class) family	GO:0043531(ADP binding)	-	[T] Apoptotic ATPase		3	8.14088	699	4	0.585078
	gma-miR1510b-3p	TGTTGTTTTACCTATTCCACCT	Glyma.19G054700.4	Disease resistance protein (TIR-NBS-LRR class) family	GO:0043531(ADP binding)	-	[T] Apoptotic ATPase		3	8.14088	681	4	0.585078
	gma-miR1510b-3p	TGTTGTTTTACCTATTCCACCT	Glyma.19G054800.1	Disease resistance protein (TIR-NBS-LRR class) family	GO:0005515(protein binding);GO:0043531(ADP binding);GO:0007165(signal transduction)	-	-		2.5	8.14088	882	4	0.837192
	gma-miR1510b-3p	TGTTGTTTTACCTATTCCACCT	Glyma.19G054900.1	Disease resistance protein (TIR-NBS-LRR class) family	GO:0005515(protein binding);GO:0043531(ADP binding);GO:0007165(signal transduction)	-	-		2.5	8.14088	824	4	0.837192
	gma-miR1510b-3p	TGTTGTTTTACCTATTCCACCT	Glyma.19G054900.2	Disease resistance protein (TIR-NBS-LRR class) family	GO:0005515(protein binding);GO:0043531(ADP binding)	-	-		2.5	8.14088	819	4	0.837192
	gma-miR1510b-3p	TGTTGTTTTACCTATTCCACCT	Glyma.19G054900.3	Disease resistance protein (TIR-NBS-LRR class) family	GO:0005515(protein binding);GO:0043531(ADP binding)	-	-		2.5	8.14088	819	4	0.837192
	gma-miR1510b-3p	TGTTGTTTTACCTATTCCACCT	Glyma.19G054900.5	Disease resistance protein (TIR-NBS-LRR class) family	GO:0005515(protein binding);GO:0043531(ADP binding);GO:0007165(signal transduction)	-	[T] Apoptotic ATPase		2.5	8.14088	824	4	0.837192
	gma-miR1510b-3p	TGTTGTTTTACCTATTCCACCT	Glyma.19G054900.6	Disease resistance protein (TIR-NBS-LRR class) family	GO:0005515(protein binding);GO:0043531(ADP binding);GO:0007165(signal transduction)	-	-		2.5	8.14088	824	4	0.837192
	gma-miR1510a-3p	TGTTGTTTTACCTATTCCACCT	Glyma.19G054900.4	disease resistance protein (TIR-NBS-LRR class), putative	GO:0005515(protein binding);GO:0043531(ADP binding);GO:0007165(signal transduction)	-	-		2.5	8.14088	824	4	0.837192
	gma-miR1510b-3p	TGTTGTTTTACCTATTCCACCT	Glyma.19G054900.4	disease resistance protein (TIR-NBS-LRR class), putative	GO:0005515(protein binding);GO:0043531(ADP binding);GO:0007165(signal transduction)	-	-		2.5	8.14088	824	4	0.837192
	gma-miR1510a-3p	TGTTGTTTTACCTATTCCACCT	Glyma.19G054700.3	transmembrane receptors;ATP binding	GO:0043531(ADP binding)	-	[T] Apoptotic ATPase		3	8.14088	681	4	0.585078
	gma-miR1510b-3p	TGTTGTTTTACCTATTCCACCT	Glyma.19G054700.3	transmembrane receptors;ATP binding	GO:0043531(ADP binding)	-	[T] Apoptotic ATPase		3	8.14088	681	4	0.585078
gma-MIR1511	gma-MIR1511-p5	GTGGTATCAGGTCCTGCTTCA	Glyma.08G236000.1	methionine sulfoxide reductase B 1	GO:0033743(peptide-methionine (R)-S-oxide reductase activity);GO:0055114(oxidation-reduction process)	-	[O] Predicted pilin-like transcription factor	ATMSRB1,MSRB1	3.5	81.4088	240	4	0.200211
gma-miR1512	gma-miR1512a	TAACTGGAAATTCTTAAAGT	Glyma.19G207100.1	B-box type zinc finger protein with CCT domain	GO:0008270(zinc ion binding);GO:0005622(intracellular);GO:0005515(protein binding)	-	-		4	20.3522	868	4	0.979952
	gma-miR1512a	TAACTGGAAATTCTTAAAGT	Glyma.19G207100.2	B-box type zinc finger protein with CCT domain	GO:0008270(zinc ion binding);GO:0005622(intracellular);GO:0005515(protein binding)	-	-		4	20.3522	856	4	0.979952
	gma-MIR1512a-p3	TGCTTTAAGAATTTCAGTTAT	Glyma.18G262900.1	SNF1 kinase homolog 10	GO:0004672(protein kinase activity);GO:0005524(ATP binding);GO:0006468(protein phosphorylation);GO:0005515(protein binding);GO:0003824(catalytic activity)	-	[T] Serine/threonine protein kinase	AKIN10,KIN10,SNRK1.1	3.5	111.937	2117	2	0.726433
	gma-MIR1512a-p3	TGCTTTAAGAATTTCAGTTAT	Glyma.18G262900.2	SNF1 kinase homolog 10	GO:0004672(protein kinase activity);GO:0005524(ATP binding);GO:0006468(protein phosphorylation);GO:0005515(protein binding);GO:0003824(catalytic activity)	-	[T] Serine/threonine protein kinase	AKIN10,KIN10,SNRK1.1	3.5	111.937	1564	2	0.726433
	gma-MIR1512a-p3	TGCTTTAAGAATTTCAGTTAT	Glyma.18G262900.3	SNF1 kinase homolog 10	GO:0004672(protein kinase activity);GO:0005524(ATP binding);GO:0006468(protein phosphorylation);GO:0005515(protein binding);GO:0003824(catalytic activity)	-	[T] Serine/threonine protein kinase	AKIN10,KIN10,SNRK1.1	3.5	111.937	1441	2	0.726433
	gma-MIR1512b-p3	TGCTTTAAGAATTTCAGTTAT	Glyma.18G262900.1	SNF1 kinase homolog 10	GO:0004672(protein kinase activity);GO:0005524(ATP binding);GO:0006468(protein phosphorylation);GO:0005515(protein binding);GO:0003824(catalytic activity)	-	[T] Serine/threonine protein kinase	AKIN10,KIN10,SNRK1.1	3.5	111.937	2117	2	0.726433
	gma-MIR1512b-p3	TGCTTTAAGAATTTCAGTTAT	Glyma.18G262900.2	SNF1 kinase homolog 10	GO:0004672(protein kinase activity);GO:0005524(ATP binding);GO:0006468(protein phosphorylation);GO:0005515(protein binding);GO:0003824(catalytic activity)	-	[T] Serine/threonine protein kinase	AKIN10,KIN10,SNRK1.1	3.5	111.937	1564	2	0.726433
	gma-MIR1512b-p3	TGCTTTAAGAATTTCAGTTAT	Glyma.18G262900.3	SNF1 kinase homolog 10	GO:0004672(protein kinase activity);GO:0005524(ATP binding);GO:0006468(protein phosphorylation);GO:0005515(protein binding);GO:0003824(catalytic activity)	-	[T] Serine/threonine protein kinase	AKIN10,KIN10,SNRK1.1	3.5	111.937	1441	2	0.726433
	gma-MIR1512c-p3	TGCTTTAAGAATTTCAGTTAT	Glyma.18G262900.1	SNF1 kinase homolog 10	GO:0004672(protein kinase activity);GO:0005524(ATP binding);GO:0006468(protein phosphorylation);GO:0005515(protein binding);GO:0003824(catalytic activity)	-	[T] Serine/threonine protein kinase	AKIN10,KIN10,SNRK1.1	3.5	111.937	2117	2	0.726433
	gma-MIR1512c-p3	TGCTTTAAGAATTTCAGTTAT	Glyma.18G262900.2	SNF1 kinase homolog 10	GO:0004672(protein kinase activity);GO:0005524(ATP binding);GO:0006468(protein phosphorylation);GO:0005515(protein binding);GO:0003824(catalytic activity)	-	[T] Serine/threonine protein kinase	AKIN10,KIN10,SNRK1.1	3.5	111.937	1564	2	0.726433
	gma-MIR1512c-p3	TGCTTTAAGAATTTCAGTTAT	Glyma.18G262900.3	SNF1 kinase homolog 10	GO:0004672(protein kinase activity);GO:0005524(ATP binding);GO:0006468(protein phosphorylation);GO:0005515(protein binding);GO:0003824(catalytic activity)	-	[T] Serine/threonine protein kinase	AKIN10,KIN10,SNRK1.1	3.5	111.937	1441	2	0.726433
gma-MIR1513	gma-MIR1513c-p5	AAAGCCATGACTTACACACGC	Glyma.06G197000.1	F-box family protein	GO:0005515(protein binding)	-	-		1.5	16.2818	118	4	0.73827
	gma-MIR1513c-p5	AAAGCCATGACTTACACACGC	Glyma.08G098000.1	F-box family protein	GO:0005515(protein binding)	-	-		1	27.1363	191	4	0.596505
	gma-MIR1513c-p5	AAAGCCATGACTTACACACGC	Glyma.08G098000.2	F-box family protein	GO:0005515(protein binding)	-	-		1	27.1363	221	4	0.596505
	gma-MIR1513c-p5	AAAGCCATGACTTACACACGC	Glyma.08G098000.3	F-box family protein	GO:0005515(protein binding)	-	-		1	27.1363	191	4	0.596505
	gma-MIR1513c-p5	AAAGCCATGACTTACACACGC	Glyma.08G251800.1	F-box family protein	GO:0005515(protein binding)	-	-		1	16.2818	94	4	0.596505
	gma-MIR1513c-p5	AAAGCCATGACTTACACACGC	Glyma.08G252300.1	F-box family protein	GO:0005515(protein binding)	-	-		1.5	16.2818	188	4	0.73827
	gma-MIR1513c-p5	AAAGCCATGACTTACACACGC	Glyma.08G252300.2	F-box family protein	GO:0005515(protein binding)	-	-		1.5	16.2818	184	4	0.73827
	gma-MIR1513c-p5	AAAGCCATGACTTACACACGC	Glyma.08G252300.3	F-box family protein	GO:0005515(protein binding)	-	-		1.5	16.2818	184	4	0.73827
gma-miR1514	gma-miR1514a	TTCATTTTTAAAATAGGCATTG	Glyma.07G048000.1	NAC transcription factor-like 9	GO:0003677(DNA binding);GO:0006355(regulation of transcription, DNA-dependent)	-	-	NTL9	1	488.453	885	0	0.0225543
	gma-miR1514a	TTCATTTTTAAAATAGGCATTG	Glyma.07G048000.2	NAC transcription factor-like 9	GO:0003677(DNA binding);GO:0006355(regulation of transcription, DNA-dependent)	-	-	NTL9	1	488.453	885	0	0.0225543
	gma-miR1514a	TTCATTTTTAAAATAGGCATTG	Glyma.07G048100.1	NAC transcription factor-like 9	GO:0003677(DNA binding);GO:0006355(regulation of transcription, DNA-dependent)	-	-	NTL9	1	1790.99	850	0	0.0225543
	gma-miR1514a	TTCATTTTTAAAATAGGCATTG	Glyma.16G016600.1	NAC transcription factor-like 9	GO:0003677(DNA binding);GO:0006355(regulation of transcription, DNA-dependent)	-	-	NTL9	1	569.862	845	1	0.0130669
	gma-miR1514a	TTCATTTTTAAAATAGGCATTG	Glyma.16G016700.1	NAC transcription factor-like 9	GO:0003677(DNA binding);GO:0006355(regulation of transcription, DNA-dependent)	-	-	NTL9	1	569.862	862	1	0.0130669
	gma-miR1514b	TTCATTTTTAAAATAGACATTG	Glyma.07G048000.1	NAC transcription factor-like 9	GO:0003677(DNA binding);GO:0006355(regulation of transcription, DNA-dependent)	-	-	NTL9	2	488.453	885	0	0.0228972
	gma-miR1514b	TTCATTTTTAAAATAGACATTG	Glyma.07G048000.2	NAC transcription factor-like 9	GO:0003677(DNA binding);GO:0006355(regulation of transcription, DNA-dependent)	-	-	NTL9	2	488.453	885	0	0.0228972
	gma-miR1514b	TTCATTTTTAAAATAGACATTG	Glyma.07G048100.1	NAC transcription factor-like 9	GO:0003677(DNA binding);GO:0006355(regulation of transcription, DNA-dependent)	-	-	NTL9	2	1790.99	850	0	0.0228972
	gma-miR1514b	TTCATTTTTAAAATAGACATTG	Glyma.16G016600.1	NAC transcription factor-like 9	GO:0003677(DNA binding);GO:0006355(regulation of transcription, DNA-dependent)	-	-	NTL9	2	569.862	845	1	0.0132666
	gma-miR1514b	TTCATTTTTAAAATAGACATTG	Glyma.16G016700.1	NAC transcription factor-like 9	GO:0003677(DNA binding);GO:0006355(regulation of transcription, DNA-dependent)	-	-	NTL9	2	569.862	862	1	0.0132666
gma-miR1515	gma-miR1515a	TCATTTTGCGTGCAATGATCTG	Glyma.09G025300.1	dicer-like 2	GO:0003676(nucleic acid binding);GO:0005524(ATP binding);GO:0008026(ATP-dependent helicase activity);GO:0004386(helicase activity);GO:0003723(RNA binding);GO:0004525(ribonuclease III activity);GO:0006396(RNA processing);GO:0005515(protein binding);GO:0016891(endoribonuclease activity, producing 5'-phosphomonoesters);GO:0003677(DNA binding);GO:0016787(hydrolase activity)	-	[A] dsRNA-specific nuclease Dicer and related ribonucleases	ATDCL2,DCL2	3	54.2725	3064	2	0.517665
	gma-miR1515a	TCATTTTGCGTGCAATGATCTG	Glyma.09G025300.2	dicer-like 2	GO:0003676(nucleic acid binding);GO:0005524(ATP binding);GO:0008026(ATP-dependent helicase activity);GO:0004386(helicase activity);GO:0003723(RNA binding);GO:0004525(ribonuclease III activity);GO:0006396(RNA processing);GO:0005515(protein binding);GO:0016891(endoribonuclease activity, producing 5'-phosphomonoesters);GO:0003677(DNA binding);GO:0016787(hydrolase activity)	-	[A] dsRNA-specific nuclease Dicer and related ribonucleases	ATDCL2,DCL2	3	54.2725	3061	2	0.517665
	gma-miR1515a	TCATTTTGCGTGCAATGATCTG	Glyma.09G025300.3	dicer-like 2	GO:0003676(nucleic acid binding);GO:0005524(ATP binding);GO:0008026(ATP-dependent helicase activity);GO:0004386(helicase activity);GO:0003723(RNA binding);GO:0004525(ribonuclease III activity);GO:0006396(RNA processing);GO:0005515(protein binding);GO:0016891(endoribonuclease activity, producing 5'-phosphomonoesters);GO:0003677(DNA binding);GO:0016787(hydrolase activity)	-	[A] dsRNA-specific nuclease Dicer and related ribonucleases	ATDCL2,DCL2	3	54.2725	3141	2	0.517665
gma-MIR1516	gma-MIR1516a-p3	TCTCAAAAGAGCTTATGACTTG	Glyma.14G067000.1	rubisco activase	GO:0005524(ATP binding)	-	[O] 26S proteasome regulatory complex, ATPase RPT4	RCA	3.5	40.7044	741	4	0.200211
gma-miR1520	gma-miR1520l	AATCAGAACATGACACGTGATAGT	Glyma.01G198100.1	basic helix-loop-helix (bHLH) DNA-binding superfamily protein	GO:0046983(protein dimerization activity)	-	-		3	122.113	1526	2	0.305497
	gma-miR1520l	AATCAGAACATGACACGTGATAGT	Glyma.01G198100.2	basic helix-loop-helix (bHLH) DNA-binding superfamily protein	GO:0046983(protein dimerization activity)	-	-		3	122.113	1517	2	0.305497
	gma-MIR1520m-p5	GATGTCAACTCCATGAAAGATGAA	Glyma.01G002000.1	Protein of unknown function (DUF581)	-	-	-		4	81.4088	392	4	0.177561
gma-MIR1536	gma-MIR1536-p3	AATTTTGTTGTGAATGGCTGA	Glyma.20G173900.1	protein tyrosine phosphatase 1	GO:0004725(protein tyrosine phosphatase activity);GO:0006470(protein dephosphorylation)	-	-	ATPTP1,PTP1	4	54.2725	358	2	0.995426
gma-miR156	gma-MIR156d-p3	GCTCTCTATACTTCTGTCATC	Glyma.04G039300.1	abscisic acid responsive elements-binding factor 2	GO:0003700(sequence-specific DNA binding transcription factor activity);GO:0043565(sequence-specific DNA binding);GO:0006355(regulation of transcription, DNA-dependent)	-	-	ABF2,AREB1,ATAREB1	4	618.707	1658	2	0.757736
	gma-MIR156d-p3	GCTCTCTATACTTCTGTCATC	Glyma.04G039300.2	abscisic acid responsive elements-binding factor 2	GO:0003700(sequence-specific DNA binding transcription factor activity);GO:0043565(sequence-specific DNA binding);GO:0006355(regulation of transcription, DNA-dependent)	-	-	ABF2,AREB1,ATAREB1	4	618.707	1385	2	0.757736
	gma-MIR156d-p3	GCTCTCTATACTTCTGTCATC	Glyma.04G039300.3	abscisic acid responsive elements-binding factor 2	GO:0003700(sequence-specific DNA binding transcription factor activity);GO:0043565(sequence-specific DNA binding);GO:0006355(regulation of transcription, DNA-dependent)	-	-	ABF2,AREB1,ATAREB1	4	618.707	1385	2	0.757736
	gma-MIR156d-p3	GCTCTCTATACTTCTGTCATC	Glyma.04G039300.4	abscisic acid responsive elements-binding factor 2	GO:0003700(sequence-specific DNA binding transcription factor activity);GO:0043565(sequence-specific DNA binding);GO:0006355(regulation of transcription, DNA-dependent)	-	-	ABF2,AREB1,ATAREB1	4	618.707	1649	2	0.757736
	gma-MIR156d-p3	GCTCTCTATACTTCTGTCATC	Glyma.06G040400.1	abscisic acid responsive elements-binding factor 2	GO:0003700(sequence-specific DNA binding transcription factor activity);GO:0043565(sequence-specific DNA binding);GO:0006355(regulation of transcription, DNA-dependent)	-	-	ABF2,AREB1,ATAREB1	4	618.707	1304	2	0.757736
	gma-MIR156i-p3	GCTCTCTATACTTCTGTCATC	Glyma.04G039300.1	abscisic acid responsive elements-binding factor 2	GO:0003700(sequence-specific DNA binding transcription factor activity);GO:0043565(sequence-specific DNA binding);GO:0006355(regulation of transcription, DNA-dependent)	-	-	ABF2,AREB1,ATAREB1	4	618.707	1658	2	0.757736
	gma-MIR156i-p3	GCTCTCTATACTTCTGTCATC	Glyma.04G039300.2	abscisic acid responsive elements-binding factor 2	GO:0003700(sequence-specific DNA binding transcription factor activity);GO:0043565(sequence-specific DNA binding);GO:0006355(regulation of transcription, DNA-dependent)	-	-	ABF2,AREB1,ATAREB1	4	618.707	1385	2	0.757736
	gma-MIR156i-p3	GCTCTCTATACTTCTGTCATC	Glyma.04G039300.3	abscisic acid responsive elements-binding factor 2	GO:0003700(sequence-specific DNA binding transcription factor activity);GO:0043565(sequence-specific DNA binding);GO:0006355(regulation of transcription, DNA-dependent)	-	-	ABF2,AREB1,ATAREB1	4	618.707	1385	2	0.757736
	gma-MIR156i-p3	GCTCTCTATACTTCTGTCATC	Glyma.04G039300.4	abscisic acid responsive elements-binding factor 2	GO:0003700(sequence-specific DNA binding transcription factor activity);GO:0043565(sequence-specific DNA binding);GO:0006355(regulation of transcription, DNA-dependent)	-	-	ABF2,AREB1,ATAREB1	4	618.707	1649	2	0.757736
	gma-MIR156i-p3	GCTCTCTATACTTCTGTCATC	Glyma.06G040400.1	abscisic acid responsive elements-binding factor 2	GO:0003700(sequence-specific DNA binding transcription factor activity);GO:0043565(sequence-specific DNA binding);GO:0006355(regulation of transcription, DNA-dependent)	-	-	ABF2,AREB1,ATAREB1	4	618.707	1304	2	0.757736
	gma-MIR156f-p3	GCTCTCTCTTCCTCTGTCATCA	Glyma.04G081400.1	alpha/beta-Hydrolases superfamily protein	GO:0008236(serine-type peptidase activity);GO:0006508(proteolysis);GO:0016787(hydrolase activity)	-	-		4	8.14088	369	4	0.987702
	gma-MIR156f-p3	GCTCTCTCTTCCTCTGTCATCA	Glyma.04G081400.2	alpha/beta-Hydrolases superfamily protein	GO:0008236(serine-type peptidase activity);GO:0006508(proteolysis);GO:0016787(hydrolase activity)	-	-		4	8.14088	363	4	0.987702
	gma-MIR156f-p3	GCTCTCTCTTCCTCTGTCATCA	Glyma.03G121000.1	global transcription factor group B1	GO:0005515(protein binding)	-	[A] Transcription elongation factor SPT6	GTB1	4	122.113	346	2	0.998304
	gma-MIR156f-p3	GCTCTCTCTTCCTCTGTCATCA	Glyma.19G125600.1	global transcription factor group B1	GO:0005515(protein binding)	-	[A] Transcription elongation factor SPT6	GTB1	4	122.113	347	2	0.998304
	gma-MIR156f-p3	GCTCTCTCTTCCTCTGTCATCA	Glyma.19G125600.2	global transcription factor group B1	GO:0005515(protein binding)	-	[A] Transcription elongation factor SPT6	GTB1	4	122.113	347	2	0.998304
	gma-MIR156f-p3	GCTCTCTCTTCCTCTGTCATCA	Glyma.19G125600.3	global transcription factor group B1	GO:0005515(protein binding)	-	[A] Transcription elongation factor SPT6	GTB1	4	122.113	347	2	0.998304
	gma-MIR156f-p3	GCTCTCTCTTCCTCTGTCATCA	Glyma.19G125600.4	global transcription factor group B1	GO:0005515(protein binding)	-	[A] Transcription elongation factor SPT6	GTB1	4	122.113	347	2	0.998304
	gma-MIR156f-p3	GCTCTCTCTTCCTCTGTCATCA	Glyma.19G125600.5	global transcription factor group B1	GO:0005515(protein binding)	-	[A] Transcription elongation factor SPT6	GTB1	4	122.113	347	2	0.998304
	gma-MIR156d-p3	GCTCTCTATACTTCTGTCATC	Glyma.18G025600.1	LOB domain-containing protein 21	-	-	-	LBD21	3.5	244.226	90	0	0.00280375
	gma-MIR156i-p3	GCTCTCTATACTTCTGTCATC	Glyma.18G025600.1	LOB domain-containing protein 21	-	-	-	LBD21	3.5	244.226	90	0	0.00280375
	gma-miR156p	TTGACAGAAGAAAGGGAGCAC	Glyma.02G078600.1	NAD(P)-binding Rossmann-fold superfamily protein	GO:0016491(oxidoreductase activity);GO:0008152(metabolic process);GO:0003824(catalytic activity);GO:0050662(coenzyme binding);GO:0044237(cellular metabolic process)	-	[Q] Dehydrogenases with different specificities (related to short-chain alcohol dehydrogenases)		3.5	162.818	494	2	0.997071
	gma-miR156a	TGACAGAAGAGAGTGAGCAC	Glyma.11G251500.1	squamosa promoter binding protein-like 2	GO:0003677(DNA binding);GO:0005634(nucleus)	-	-	SPL2	1	40.7044	3660	0	0.266736
	gma-miR156a	TGACAGAAGAGAGTGAGCAC	Glyma.11G251500.12	squamosa promoter binding protein-like 2	GO:0003677(DNA binding);GO:0005634(nucleus)	-	-	SPL2	1	24.4226	1330	0	0.266736
	gma-miR156a	TGACAGAAGAGAGTGAGCAC	Glyma.11G251500.13	squamosa promoter binding protein-like 2	GO:0003677(DNA binding);GO:0005634(nucleus)	-	-	SPL2	1	40.7044	1448	0	0.266736
	gma-miR156a	TGACAGAAGAGAGTGAGCAC	Glyma.11G251500.14	squamosa promoter binding protein-like 2	GO:0003677(DNA binding);GO:0005634(nucleus)	-	-	SPL2	1	40.7044	1311	0	0.266736
	gma-miR156a	TGACAGAAGAGAGTGAGCAC	Glyma.11G251500.15	squamosa promoter binding protein-like 2	GO:0003677(DNA binding);GO:0005634(nucleus)	-	-	SPL2	1	40.7044	1408	0	0.266736
	gma-miR156a	TGACAGAAGAGAGTGAGCAC	Glyma.11G251500.17	squamosa promoter binding protein-like 2	GO:0003677(DNA binding);GO:0005634(nucleus)	-	-	SPL2	1	24.4226	1299	0	0.266736
	gma-miR156a	TGACAGAAGAGAGTGAGCAC	Glyma.11G251500.2	squamosa promoter binding protein-like 2	GO:0003677(DNA binding);GO:0005634(nucleus)	-	-	SPL2	1	32.5635	1533	0	0.266736
	gma-miR156a	TGACAGAAGAGAGTGAGCAC	Glyma.11G251500.3	squamosa promoter binding protein-like 2	GO:0003677(DNA binding);GO:0005634(nucleus)	-	-	SPL2	1	24.4226	1350	0	0.266736
	gma-miR156a	TGACAGAAGAGAGTGAGCAC	Glyma.11G251500.4	squamosa promoter binding protein-like 2	GO:0003677(DNA binding);GO:0005634(nucleus)	-	-	SPL2	1	32.5635	1249	0	0.266736
	gma-miR156a	TGACAGAAGAGAGTGAGCAC	Glyma.11G251500.5	squamosa promoter binding protein-like 2	GO:0003677(DNA binding);GO:0005634(nucleus)	-	-	SPL2	1	32.5635	3387	0	0.266736
	gma-miR156a	TGACAGAAGAGAGTGAGCAC	Glyma.11G251500.7	squamosa promoter binding protein-like 2	GO:0003677(DNA binding);GO:0005634(nucleus)	-	-	SPL2	1	32.5635	1258	0	0.266736
	gma-miR156a	TGACAGAAGAGAGTGAGCAC	Glyma.11G251500.8	squamosa promoter binding protein-like 2	GO:0003677(DNA binding);GO:0005634(nucleus)	-	-	SPL2	1	32.5635	3396	0	0.266736
	gma-miR156a	TGACAGAAGAGAGTGAGCAC	Glyma.11G251500.9	squamosa promoter binding protein-like 2	GO:0003677(DNA binding);GO:0005634(nucleus)	-	-	SPL2	1	32.5635	3243	0	0.266736
	gma-miR156a	TGACAGAAGAGAGTGAGCAC	Glyma.18G005600.1	squamosa promoter binding protein-like 2	GO:0003677(DNA binding);GO:0005634(nucleus)	-	-	SPL2	1	244.226	1943	0	0.266736
	gma-miR156a	TGACAGAAGAGAGTGAGCAC	Glyma.18G005600.2	squamosa promoter binding protein-like 2	GO:0003677(DNA binding);GO:0005634(nucleus)	-	-	SPL2	1	244.226	1148	0	0.266736
	gma-miR156a	TGACAGAAGAGAGTGAGCAC	Glyma.18G005600.3	squamosa promoter binding protein-like 2	GO:0003677(DNA binding);GO:0005634(nucleus)	-	-	SPL2	1	244.226	1360	0	0.266736
	gma-miR156a	TGACAGAAGAGAGTGAGCAC	Glyma.18G005600.4	squamosa promoter binding protein-like 2	GO:0003677(DNA binding);GO:0005634(nucleus)	-	-	SPL2	1	244.226	1098	0	0.266736
	gma-miR156a	TGACAGAAGAGAGTGAGCAC	Glyma.11G251500.11	squamosa promoter binding protein-like 2	GO:0003677(DNA binding);GO:0005634(nucleus)	-	-	SPL2	1	24.4226	3315	1	0.163794
	gma-miR156a	TGACAGAAGAGAGTGAGCAC	Glyma.11G251500.16	squamosa promoter binding protein-like 2	GO:0003677(DNA binding);GO:0005634(nucleus)	-	-	SPL2	1	24.4226	3220	1	0.163794
	gma-miR156a	TGACAGAAGAGAGTGAGCAC	Glyma.11G251500.19	squamosa promoter binding protein-like 2	GO:0003677(DNA binding);GO:0005634(nucleus)	-	-	SPL2	1	24.4226	1931	1	0.163794
	gma-miR156a	TGACAGAAGAGAGTGAGCAC	Glyma.11G251500.20	squamosa promoter binding protein-like 2	GO:0003677(DNA binding);GO:0005634(nucleus)	-	-	SPL2	1	24.4226	1330	1	0.163794
	gma-miR156a	TGACAGAAGAGAGTGAGCAC	Glyma.11G251500.10	squamosa promoter binding protein-like 2	GO:0003677(DNA binding);GO:0005634(nucleus)	-	-	SPL2	1	24.4226	1302	2	1
	gma-miR156a	TGACAGAAGAGAGTGAGCAC	Glyma.11G251500.6	squamosa promoter binding protein-like 2	GO:0003677(DNA binding);GO:0005634(nucleus)	-	-	SPL2	1	16.2818	3234	2	1
	gma-miR156b	TTGACAGAAGAGAGAGAGCAC	Glyma.11G251500.11	squamosa promoter binding protein-like 2	GO:0003677(DNA binding);GO:0005634(nucleus)	-	-	SPL2	0	24.4226	3316	1	0.078685
	gma-miR156b	TTGACAGAAGAGAGAGAGCAC	Glyma.11G251500.16	squamosa promoter binding protein-like 2	GO:0003677(DNA binding);GO:0005634(nucleus)	-	-	SPL2	0	24.4226	3221	1	0.078685
	gma-miR156b	TTGACAGAAGAGAGAGAGCAC	Glyma.11G251500.19	squamosa promoter binding protein-like 2	GO:0003677(DNA binding);GO:0005634(nucleus)	-	-	SPL2	0	24.4226	1932	1	0.078685
	gma-miR156b	TTGACAGAAGAGAGAGAGCAC	Glyma.11G251500.20	squamosa promoter binding protein-like 2	GO:0003677(DNA binding);GO:0005634(nucleus)	-	-	SPL2	0	24.4226	1331	1	0.078685
	gma-miR156b	TTGACAGAAGAGAGAGAGCAC	Glyma.11G251500.6	squamosa promoter binding protein-like 2	GO:0003677(DNA binding);GO:0005634(nucleus)	-	-	SPL2	0	24.4226	3235	1	0.078685
	gma-miR156b	TTGACAGAAGAGAGAGAGCAC	Glyma.11G251500.12	squamosa promoter binding protein-like 2	GO:0003677(DNA binding);GO:0005634(nucleus)	-	-	SPL2	0	16.2818	1331	2	0.999726
	gma-miR156b	TTGACAGAAGAGAGAGAGCAC	Glyma.11G251500.17	squamosa promoter binding protein-like 2	GO:0003677(DNA binding);GO:0005634(nucleus)	-	-	SPL2	0	16.2818	1300	2	0.999726
	gma-miR156b	TTGACAGAAGAGAGAGAGCAC	Glyma.11G251500.3	squamosa promoter binding protein-like 2	GO:0003677(DNA binding);GO:0005634(nucleus)	-	-	SPL2	0	16.2818	1351	2	0.999726
	gma-miR156b	TTGACAGAAGAGAGAGAGCAC	Glyma.11G251500.4	squamosa promoter binding protein-like 2	GO:0003677(DNA binding);GO:0005634(nucleus)	-	-	SPL2	0	24.4226	1250	2	0.999726
	gma-miR156b	TTGACAGAAGAGAGAGAGCAC	Glyma.11G251500.5	squamosa promoter binding protein-like 2	GO:0003677(DNA binding);GO:0005634(nucleus)	-	-	SPL2	0	24.4226	3388	2	0.999726
	gma-miR156b	TTGACAGAAGAGAGAGAGCAC	Glyma.11G251500.7	squamosa promoter binding protein-like 2	GO:0003677(DNA binding);GO:0005634(nucleus)	-	-	SPL2	0	16.2818	1259	2	0.999726
	gma-miR156b	TTGACAGAAGAGAGAGAGCAC	Glyma.11G251500.8	squamosa promoter binding protein-like 2	GO:0003677(DNA binding);GO:0005634(nucleus)	-	-	SPL2	0	24.4226	3397	2	0.999726
	gma-miR156b	TTGACAGAAGAGAGAGAGCAC	Glyma.11G251500.9	squamosa promoter binding protein-like 2	GO:0003677(DNA binding);GO:0005634(nucleus)	-	-	SPL2	0	16.2818	3244	2	0.999726
	gma-miR156b	TTGACAGAAGAGAGAGAGCAC	Glyma.11G251500.1	squamosa promoter binding protein-like 2	GO:0003677(DNA binding);GO:0005634(nucleus)	-	-	SPL2	0	8.14088	3661	4	0.9965
	gma-miR156b	TTGACAGAAGAGAGAGAGCAC	Glyma.11G251500.10	squamosa promoter binding protein-like 2	GO:0003677(DNA binding);GO:0005634(nucleus)	-	-	SPL2	0	8.14088	1303	4	0.9965
	gma-miR156b	TTGACAGAAGAGAGAGAGCAC	Glyma.11G251500.13	squamosa promoter binding protein-like 2	GO:0003677(DNA binding);GO:0005634(nucleus)	-	-	SPL2	0	8.14088	1449	4	0.9965
	gma-miR156b	TTGACAGAAGAGAGAGAGCAC	Glyma.11G251500.14	squamosa promoter binding protein-like 2	GO:0003677(DNA binding);GO:0005634(nucleus)	-	-	SPL2	0	8.14088	1312	4	0.9965
	gma-miR156b	TTGACAGAAGAGAGAGAGCAC	Glyma.11G251500.15	squamosa promoter binding protein-like 2	GO:0003677(DNA binding);GO:0005634(nucleus)	-	-	SPL2	0	8.14088	1409	4	0.9965
	gma-miR156b	TTGACAGAAGAGAGAGAGCAC	Glyma.11G251500.2	squamosa promoter binding protein-like 2	GO:0003677(DNA binding);GO:0005634(nucleus)	-	-	SPL2	0	8.14088	1534	4	0.9965
	gma-miR156b	TTGACAGAAGAGAGAGAGCAC	Glyma.18G005600.1	squamosa promoter binding protein-like 2	GO:0003677(DNA binding);GO:0005634(nucleus)	-	-	SPL2	0	20.3522	1944	4	0.9965
	gma-miR156b	TTGACAGAAGAGAGAGAGCAC	Glyma.18G005600.2	squamosa promoter binding protein-like 2	GO:0003677(DNA binding);GO:0005634(nucleus)	-	-	SPL2	0	20.3522	1149	4	0.9965
	gma-miR156b	TTGACAGAAGAGAGAGAGCAC	Glyma.18G005600.3	squamosa promoter binding protein-like 2	GO:0003677(DNA binding);GO:0005634(nucleus)	-	-	SPL2	0	20.3522	1361	4	0.9965
	gma-miR156b	TTGACAGAAGAGAGAGAGCAC	Glyma.18G005600.4	squamosa promoter binding protein-like 2	GO:0003677(DNA binding);GO:0005634(nucleus)	-	-	SPL2	0	20.3522	1099	4	0.9965
	gma-miR156c	TTGACAGAAGATAGAGAGCAC	Glyma.11G251500.11	squamosa promoter binding protein-like 2	GO:0003677(DNA binding);GO:0005634(nucleus)	-	-	SPL2	2	24.4226	3316	1	0.0583288
	gma-miR156c	TTGACAGAAGATAGAGAGCAC	Glyma.11G251500.16	squamosa promoter binding protein-like 2	GO:0003677(DNA binding);GO:0005634(nucleus)	-	-	SPL2	2	24.4226	3221	1	0.0583288
	gma-miR156c	TTGACAGAAGATAGAGAGCAC	Glyma.11G251500.19	squamosa promoter binding protein-like 2	GO:0003677(DNA binding);GO:0005634(nucleus)	-	-	SPL2	2	24.4226	1932	1	0.0583288
	gma-miR156c	TTGACAGAAGATAGAGAGCAC	Glyma.11G251500.20	squamosa promoter binding protein-like 2	GO:0003677(DNA binding);GO:0005634(nucleus)	-	-	SPL2	2	24.4226	1331	1	0.0583288
	gma-miR156c	TTGACAGAAGATAGAGAGCAC	Glyma.11G251500.6	squamosa promoter binding protein-like 2	GO:0003677(DNA binding);GO:0005634(nucleus)	-	-	SPL2	2	24.4226	3235	1	0.0583288
	gma-miR156c	TTGACAGAAGATAGAGAGCAC	Glyma.11G251500.12	squamosa promoter binding protein-like 2	GO:0003677(DNA binding);GO:0005634(nucleus)	-	-	SPL2	2	16.2818	1331	2	0.997559
	gma-miR156c	TTGACAGAAGATAGAGAGCAC	Glyma.11G251500.17	squamosa promoter binding protein-like 2	GO:0003677(DNA binding);GO:0005634(nucleus)	-	-	SPL2	2	16.2818	1300	2	0.997559
	gma-miR156c	TTGACAGAAGATAGAGAGCAC	Glyma.11G251500.3	squamosa promoter binding protein-like 2	GO:0003677(DNA binding);GO:0005634(nucleus)	-	-	SPL2	2	16.2818	1351	2	0.997559
	gma-miR156c	TTGACAGAAGATAGAGAGCAC	Glyma.11G251500.4	squamosa promoter binding protein-like 2	GO:0003677(DNA binding);GO:0005634(nucleus)	-	-	SPL2	2	24.4226	1250	2	0.997559
	gma-miR156c	TTGACAGAAGATAGAGAGCAC	Glyma.11G251500.5	squamosa promoter binding protein-like 2	GO:0003677(DNA binding);GO:0005634(nucleus)	-	-	SPL2	2	24.4226	3388	2	0.997559
	gma-miR156c	TTGACAGAAGATAGAGAGCAC	Glyma.11G251500.7	squamosa promoter binding protein-like 2	GO:0003677(DNA binding);GO:0005634(nucleus)	-	-	SPL2	2	16.2818	1259	2	0.997559
	gma-miR156c	TTGACAGAAGATAGAGAGCAC	Glyma.11G251500.8	squamosa promoter binding protein-like 2	GO:0003677(DNA binding);GO:0005634(nucleus)	-	-	SPL2	2	24.4226	3397	2	0.997559
	gma-miR156c	TTGACAGAAGATAGAGAGCAC	Glyma.11G251500.9	squamosa promoter binding protein-like 2	GO:0003677(DNA binding);GO:0005634(nucleus)	-	-	SPL2	2	16.2818	3244	2	0.997559
	gma-miR156c	TTGACAGAAGATAGAGAGCAC	Glyma.11G251500.1	squamosa promoter binding protein-like 2	GO:0003677(DNA binding);GO:0005634(nucleus)	-	-	SPL2	2	8.14088	3661	4	0.984188
	gma-miR156c	TTGACAGAAGATAGAGAGCAC	Glyma.11G251500.10	squamosa promoter binding protein-like 2	GO:0003677(DNA binding);GO:0005634(nucleus)	-	-	SPL2	2	8.14088	1303	4	0.984188
	gma-miR156c	TTGACAGAAGATAGAGAGCAC	Glyma.11G251500.13	squamosa promoter binding protein-like 2	GO:0003677(DNA binding);GO:0005634(nucleus)	-	-	SPL2	2	8.14088	1449	4	0.984188
	gma-miR156c	TTGACAGAAGATAGAGAGCAC	Glyma.11G251500.14	squamosa promoter binding protein-like 2	GO:0003677(DNA binding);GO:0005634(nucleus)	-	-	SPL2	2	8.14088	1312	4	0.984188
	gma-miR156c	TTGACAGAAGATAGAGAGCAC	Glyma.11G251500.15	squamosa promoter binding protein-like 2	GO:0003677(DNA binding);GO:0005634(nucleus)	-	-	SPL2	2	8.14088	1409	4	0.984188
	gma-miR156c	TTGACAGAAGATAGAGAGCAC	Glyma.11G251500.2	squamosa promoter binding protein-like 2	GO:0003677(DNA binding);GO:0005634(nucleus)	-	-	SPL2	2	8.14088	1534	4	0.984188
	gma-miR156c	TTGACAGAAGATAGAGAGCAC	Glyma.18G005600.1	squamosa promoter binding protein-like 2	GO:0003677(DNA binding);GO:0005634(nucleus)	-	-	SPL2	2	20.3522	1944	4	0.984188
	gma-miR156c	TTGACAGAAGATAGAGAGCAC	Glyma.18G005600.2	squamosa promoter binding protein-like 2	GO:0003677(DNA binding);GO:0005634(nucleus)	-	-	SPL2	2	20.3522	1149	4	0.984188
	gma-miR156c	TTGACAGAAGATAGAGAGCAC	Glyma.18G005600.3	squamosa promoter binding protein-like 2	GO:0003677(DNA binding);GO:0005634(nucleus)	-	-	SPL2	2	20.3522	1361	4	0.984188
	gma-miR156c	TTGACAGAAGATAGAGAGCAC	Glyma.18G005600.4	squamosa promoter binding protein-like 2	GO:0003677(DNA binding);GO:0005634(nucleus)	-	-	SPL2	2	20.3522	1099	4	0.984188
	gma-miR156p	TTGACAGAAGAAAGGGAGCAC	Glyma.11G251500.11	squamosa promoter binding protein-like 2	GO:0003677(DNA binding);GO:0005634(nucleus)	-	-	SPL2	2.5	24.4226	3316	1	0.0627012
	gma-miR156p	TTGACAGAAGAAAGGGAGCAC	Glyma.11G251500.16	squamosa promoter binding protein-like 2	GO:0003677(DNA binding);GO:0005634(nucleus)	-	-	SPL2	2.5	24.4226	3221	1	0.0627012
	gma-miR156p	TTGACAGAAGAAAGGGAGCAC	Glyma.11G251500.19	squamosa promoter binding protein-like 2	GO:0003677(DNA binding);GO:0005634(nucleus)	-	-	SPL2	2.5	24.4226	1932	1	0.0627012
	gma-miR156p	TTGACAGAAGAAAGGGAGCAC	Glyma.11G251500.20	squamosa promoter binding protein-like 2	GO:0003677(DNA binding);GO:0005634(nucleus)	-	-	SPL2	2.5	24.4226	1331	1	0.0627012
	gma-miR156p	TTGACAGAAGAAAGGGAGCAC	Glyma.11G251500.6	squamosa promoter binding protein-like 2	GO:0003677(DNA binding);GO:0005634(nucleus)	-	-	SPL2	2.5	24.4226	3235	1	0.0627012
	gma-miR156p	TTGACAGAAGAAAGGGAGCAC	Glyma.11G251500.12	squamosa promoter binding protein-like 2	GO:0003677(DNA binding);GO:0005634(nucleus)	-	-	SPL2	2.5	16.2818	1331	2	0.998468
	gma-miR156p	TTGACAGAAGAAAGGGAGCAC	Glyma.11G251500.17	squamosa promoter binding protein-like 2	GO:0003677(DNA binding);GO:0005634(nucleus)	-	-	SPL2	2.5	16.2818	1300	2	0.998468
	gma-miR156p	TTGACAGAAGAAAGGGAGCAC	Glyma.11G251500.3	squamosa promoter binding protein-like 2	GO:0003677(DNA binding);GO:0005634(nucleus)	-	-	SPL2	2.5	16.2818	1351	2	0.998468
	gma-miR156p	TTGACAGAAGAAAGGGAGCAC	Glyma.11G251500.4	squamosa promoter binding protein-like 2	GO:0003677(DNA binding);GO:0005634(nucleus)	-	-	SPL2	2.5	24.4226	1250	2	0.998468
	gma-miR156p	TTGACAGAAGAAAGGGAGCAC	Glyma.11G251500.5	squamosa promoter binding protein-like 2	GO:0003677(DNA binding);GO:0005634(nucleus)	-	-	SPL2	2.5	24.4226	3388	2	0.998468
	gma-miR156p	TTGACAGAAGAAAGGGAGCAC	Glyma.11G251500.7	squamosa promoter binding protein-like 2	GO:0003677(DNA binding);GO:0005634(nucleus)	-	-	SPL2	2.5	16.2818	1259	2	0.998468
	gma-miR156p	TTGACAGAAGAAAGGGAGCAC	Glyma.11G251500.8	squamosa promoter binding protein-like 2	GO:0003677(DNA binding);GO:0005634(nucleus)	-	-	SPL2	2.5	24.4226	3397	2	0.998468
	gma-miR156p	TTGACAGAAGAAAGGGAGCAC	Glyma.11G251500.9	squamosa promoter binding protein-like 2	GO:0003677(DNA binding);GO:0005634(nucleus)	-	-	SPL2	2.5	16.2818	3244	2	0.998468
	gma-miR156p	TTGACAGAAGAAAGGGAGCAC	Glyma.11G251500.1	squamosa promoter binding protein-like 2	GO:0003677(DNA binding);GO:0005634(nucleus)	-	-	SPL2	2.5	8.14088	3661	4	0.988531
	gma-miR156p	TTGACAGAAGAAAGGGAGCAC	Glyma.11G251500.10	squamosa promoter binding protein-like 2	GO:0003677(DNA binding);GO:0005634(nucleus)	-	-	SPL2	2.5	8.14088	1303	4	0.988531
	gma-miR156p	TTGACAGAAGAAAGGGAGCAC	Glyma.11G251500.13	squamosa promoter binding protein-like 2	GO:0003677(DNA binding);GO:0005634(nucleus)	-	-	SPL2	2.5	8.14088	1449	4	0.988531
	gma-miR156p	TTGACAGAAGAAAGGGAGCAC	Glyma.11G251500.14	squamosa promoter binding protein-like 2	GO:0003677(DNA binding);GO:0005634(nucleus)	-	-	SPL2	2.5	8.14088	1312	4	0.988531
	gma-miR156p	TTGACAGAAGAAAGGGAGCAC	Glyma.11G251500.15	squamosa promoter binding protein-like 2	GO:0003677(DNA binding);GO:0005634(nucleus)	-	-	SPL2	2.5	8.14088	1409	4	0.988531
	gma-miR156p	TTGACAGAAGAAAGGGAGCAC	Glyma.11G251500.2	squamosa promoter binding protein-like 2	GO:0003677(DNA binding);GO:0005634(nucleus)	-	-	SPL2	2.5	8.14088	1534	4	0.988531
	gma-miR156p	TTGACAGAAGAAAGGGAGCAC	Glyma.18G005600.1	squamosa promoter binding protein-like 2	GO:0003677(DNA binding);GO:0005634(nucleus)	-	-	SPL2	2.5	20.3522	1944	4	0.988531
	gma-miR156p	TTGACAGAAGAAAGGGAGCAC	Glyma.18G005600.2	squamosa promoter binding protein-like 2	GO:0003677(DNA binding);GO:0005634(nucleus)	-	-	SPL2	2.5	20.3522	1149	4	0.988531
	gma-miR156p	TTGACAGAAGAAAGGGAGCAC	Glyma.18G005600.3	squamosa promoter binding protein-like 2	GO:0003677(DNA binding);GO:0005634(nucleus)	-	-	SPL2	2.5	20.3522	1361	4	0.988531
	gma-miR156p	TTGACAGAAGAAAGGGAGCAC	Glyma.18G005600.4	squamosa promoter binding protein-like 2	GO:0003677(DNA binding);GO:0005634(nucleus)	-	-	SPL2	2.5	20.3522	1099	4	0.988531
	gma-miR156r	CTGACAGAAGATAGAGAGCAT	Glyma.11G251500.11	squamosa promoter binding protein-like 2	GO:0003677(DNA binding);GO:0005634(nucleus)	-	-	SPL2	3.5	24.4226	3316	1	0.089619
	gma-miR156r	CTGACAGAAGATAGAGAGCAT	Glyma.11G251500.16	squamosa promoter binding protein-like 2	GO:0003677(DNA binding);GO:0005634(nucleus)	-	-	SPL2	3.5	24.4226	3221	1	0.089619
	gma-miR156r	CTGACAGAAGATAGAGAGCAT	Glyma.11G251500.19	squamosa promoter binding protein-like 2	GO:0003677(DNA binding);GO:0005634(nucleus)	-	-	SPL2	3.5	24.4226	1932	1	0.089619
	gma-miR156r	CTGACAGAAGATAGAGAGCAT	Glyma.11G251500.20	squamosa promoter binding protein-like 2	GO:0003677(DNA binding);GO:0005634(nucleus)	-	-	SPL2	3.5	24.4226	1331	1	0.089619
	gma-miR156r	CTGACAGAAGATAGAGAGCAT	Glyma.11G251500.6	squamosa promoter binding protein-like 2	GO:0003677(DNA binding);GO:0005634(nucleus)	-	-	SPL2	3.5	24.4226	3235	1	0.089619
	gma-miR156r	CTGACAGAAGATAGAGAGCAT	Glyma.11G251500.12	squamosa promoter binding protein-like 2	GO:0003677(DNA binding);GO:0005634(nucleus)	-	-	SPL2	3.5	16.2818	1331	2	0.999917
	gma-miR156r	CTGACAGAAGATAGAGAGCAT	Glyma.11G251500.17	squamosa promoter binding protein-like 2	GO:0003677(DNA binding);GO:0005634(nucleus)	-	-	SPL2	3.5	16.2818	1300	2	0.999917
	gma-miR156r	CTGACAGAAGATAGAGAGCAT	Glyma.11G251500.3	squamosa promoter binding protein-like 2	GO:0003677(DNA binding);GO:0005634(nucleus)	-	-	SPL2	3.5	16.2818	1351	2	0.999917
	gma-miR156r	CTGACAGAAGATAGAGAGCAT	Glyma.11G251500.4	squamosa promoter binding protein-like 2	GO:0003677(DNA binding);GO:0005634(nucleus)	-	-	SPL2	3.5	24.4226	1250	2	0.999917
	gma-miR156r	CTGACAGAAGATAGAGAGCAT	Glyma.11G251500.5	squamosa promoter binding protein-like 2	GO:0003677(DNA binding);GO:0005634(nucleus)	-	-	SPL2	3.5	24.4226	3388	2	0.999917
	gma-miR156r	CTGACAGAAGATAGAGAGCAT	Glyma.11G251500.7	squamosa promoter binding protein-like 2	GO:0003677(DNA binding);GO:0005634(nucleus)	-	-	SPL2	3.5	16.2818	1259	2	0.999917
	gma-miR156r	CTGACAGAAGATAGAGAGCAT	Glyma.11G251500.8	squamosa promoter binding protein-like 2	GO:0003677(DNA binding);GO:0005634(nucleus)	-	-	SPL2	3.5	24.4226	3397	2	0.999917
	gma-miR156r	CTGACAGAAGATAGAGAGCAT	Glyma.11G251500.9	squamosa promoter binding protein-like 2	GO:0003677(DNA binding);GO:0005634(nucleus)	-	-	SPL2	3.5	16.2818	3244	2	0.999917
	gma-miR156r	CTGACAGAAGATAGAGAGCAT	Glyma.11G251500.1	squamosa promoter binding protein-like 2	GO:0003677(DNA binding);GO:0005634(nucleus)	-	-	SPL2	3.5	8.14088	3661	4	0.998464
	gma-miR156r	CTGACAGAAGATAGAGAGCAT	Glyma.11G251500.10	squamosa promoter binding protein-like 2	GO:0003677(DNA binding);GO:0005634(nucleus)	-	-	SPL2	3.5	8.14088	1303	4	0.998464
	gma-miR156r	CTGACAGAAGATAGAGAGCAT	Glyma.11G251500.13	squamosa promoter binding protein-like 2	GO:0003677(DNA binding);GO:0005634(nucleus)	-	-	SPL2	3.5	8.14088	1449	4	0.998464
	gma-miR156r	CTGACAGAAGATAGAGAGCAT	Glyma.11G251500.14	squamosa promoter binding protein-like 2	GO:0003677(DNA binding);GO:0005634(nucleus)	-	-	SPL2	3.5	8.14088	1312	4	0.998464
	gma-miR156r	CTGACAGAAGATAGAGAGCAT	Glyma.11G251500.15	squamosa promoter binding protein-like 2	GO:0003677(DNA binding);GO:0005634(nucleus)	-	-	SPL2	3.5	8.14088	1409	4	0.998464
	gma-miR156r	CTGACAGAAGATAGAGAGCAT	Glyma.11G251500.2	squamosa promoter binding protein-like 2	GO:0003677(DNA binding);GO:0005634(nucleus)	-	-	SPL2	3.5	8.14088	1534	4	0.998464
	gma-miR156r	CTGACAGAAGATAGAGAGCAT	Glyma.18G005600.1	squamosa promoter binding protein-like 2	GO:0003677(DNA binding);GO:0005634(nucleus)	-	-	SPL2	3.5	20.3522	1944	4	0.998464
	gma-miR156r	CTGACAGAAGATAGAGAGCAT	Glyma.18G005600.2	squamosa promoter binding protein-like 2	GO:0003677(DNA binding);GO:0005634(nucleus)	-	-	SPL2	3.5	20.3522	1149	4	0.998464
	gma-miR156r	CTGACAGAAGATAGAGAGCAT	Glyma.18G005600.3	squamosa promoter binding protein-like 2	GO:0003677(DNA binding);GO:0005634(nucleus)	-	-	SPL2	3.5	20.3522	1361	4	0.998464
	gma-miR156r	CTGACAGAAGATAGAGAGCAT	Glyma.18G005600.4	squamosa promoter binding protein-like 2	GO:0003677(DNA binding);GO:0005634(nucleus)	-	-	SPL2	3.5	20.3522	1099	4	0.998464
	gma-miR156a	TGACAGAAGAGAGTGAGCAC	Glyma.07G199000.1	squamosa promoter binding protein-like 3	GO:0003677(DNA binding);GO:0005634(nucleus)	-	-	SPL3	4	40.7044	691	4	0.941251
	gma-miR156b	TTGACAGAAGAGAGAGAGCAC	Glyma.07G199000.1	squamosa promoter binding protein-like 3	GO:0003677(DNA binding);GO:0005634(nucleus)	-	-	SPL3	3	108.545	692	2	0.598037
	gma-miR156b	TTGACAGAAGAGAGAGAGCAC	Glyma.13G177400.1	squamosa promoter binding protein-like 3	GO:0003677(DNA binding);GO:0005634(nucleus)	-	-	SPL3	3	27.1363	770	4	0.466519
	gma-miR156c	TTGACAGAAGATAGAGAGCAC	Glyma.07G199000.1	squamosa promoter binding protein-like 3	GO:0003677(DNA binding);GO:0005634(nucleus)	-	-	SPL3	1	108.545	692	2	0.546099
	gma-miR156c	TTGACAGAAGATAGAGAGCAC	Glyma.13G177400.1	squamosa promoter binding protein-like 3	GO:0003677(DNA binding);GO:0005634(nucleus)	-	-	SPL3	1	27.1363	770	4	0.4199
	gma-miR156p	TTGACAGAAGAAAGGGAGCAC	Glyma.07G199000.1	squamosa promoter binding protein-like 3	GO:0003677(DNA binding);GO:0005634(nucleus)	-	-	SPL3	3.5	108.545	692	2	0.997071
	gma-miR156p	TTGACAGAAGAAAGGGAGCAC	Glyma.13G177400.1	squamosa promoter binding protein-like 3	GO:0003677(DNA binding);GO:0005634(nucleus)	-	-	SPL3	3.5	27.1363	770	4	0.982071
	gma-miR156r	CTGACAGAAGATAGAGAGCAT	Glyma.07G199000.1	squamosa promoter binding protein-like 3	GO:0003677(DNA binding);GO:0005634(nucleus)	-	-	SPL3	1	108.545	692	2	0.546099
	gma-miR156r	CTGACAGAAGATAGAGAGCAT	Glyma.13G177400.1	squamosa promoter binding protein-like 3	GO:0003677(DNA binding);GO:0005634(nucleus)	-	-	SPL3	1	27.1363	770	4	0.4199
	gma-miR156a	TGACAGAAGAGAGTGAGCAC	Glyma.07G199000.2	squamosa promoter binding protein-like 4	GO:0003677(DNA binding);GO:0005634(nucleus)	-	-	SPL4	4	40.7044	785	4	0.941251
	gma-miR156b	TTGACAGAAGAGAGAGAGCAC	Glyma.07G199000.2	squamosa promoter binding protein-like 4	GO:0003677(DNA binding);GO:0005634(nucleus)	-	-	SPL4	3	108.545	786	2	0.598037
	gma-miR156c	TTGACAGAAGATAGAGAGCAC	Glyma.07G199000.2	squamosa promoter binding protein-like 4	GO:0003677(DNA binding);GO:0005634(nucleus)	-	-	SPL4	1	108.545	786	2	0.546099
	gma-miR156p	TTGACAGAAGAAAGGGAGCAC	Glyma.07G199000.2	squamosa promoter binding protein-like 4	GO:0003677(DNA binding);GO:0005634(nucleus)	-	-	SPL4	3.5	108.545	786	2	0.997071
	gma-miR156r	CTGACAGAAGATAGAGAGCAT	Glyma.07G199000.2	squamosa promoter binding protein-like 4	GO:0003677(DNA binding);GO:0005634(nucleus)	-	-	SPL4	1	108.545	786	2	0.546099
	gma-miR156a	TGACAGAAGAGAGTGAGCAC	Glyma.03G117600.1	squamosa promoter binding protein-like 9	GO:0003677(DNA binding);GO:0005634(nucleus)	-	-	SPL9	1	2279.45	1159	0	0.266736
	gma-miR156a	TGACAGAAGAGAGTGAGCAC	Glyma.03G143100.1	squamosa promoter binding protein-like 9	GO:0003677(DNA binding);GO:0005634(nucleus)	-	-	SPL9	1	122.113	1148	2	1
	gma-miR156a	TGACAGAAGAGAGTGAGCAC	Glyma.19G146000.1	squamosa promoter binding protein-like 9	GO:0003677(DNA binding);GO:0005634(nucleus)	-	-	SPL9	1	122.113	1156	2	1
	gma-miR156a	TGACAGAAGAGAGTGAGCAC	Glyma.01G063700.1	Squamosa promoter-binding protein-like (SBP domain) transcription factor family protein	GO:0003677(DNA binding);GO:0005634(nucleus)	-	-		1	65.127	1577	0	0.266736
	gma-miR156a	TGACAGAAGAGAGTGAGCAC	Glyma.01G063700.10	Squamosa promoter-binding protein-like (SBP domain) transcription factor family protein	GO:0003677(DNA binding);GO:0005634(nucleus)	-	-		1	65.127	1424	0	0.266736
	gma-miR156a	TGACAGAAGAGAGTGAGCAC	Glyma.01G063700.2	Squamosa promoter-binding protein-like (SBP domain) transcription factor family protein	GO:0003677(DNA binding);GO:0005634(nucleus)	-	-		1	65.127	1245	0	0.266736
	gma-miR156a	TGACAGAAGAGAGTGAGCAC	Glyma.01G063700.3	Squamosa promoter-binding protein-like (SBP domain) transcription factor family protein	GO:0003677(DNA binding);GO:0005634(nucleus)	-	-		1	65.127	1287	0	0.266736
	gma-miR156a	TGACAGAAGAGAGTGAGCAC	Glyma.01G063700.4	Squamosa promoter-binding protein-like (SBP domain) transcription factor family protein	GO:0003677(DNA binding);GO:0005634(nucleus)	-	-		1	65.127	1284	0	0.266736
	gma-miR156a	TGACAGAAGAGAGTGAGCAC	Glyma.01G063700.5	Squamosa promoter-binding protein-like (SBP domain) transcription factor family protein	GO:0003677(DNA binding);GO:0005634(nucleus)	-	-		1	65.127	1361	0	0.266736
	gma-miR156a	TGACAGAAGAGAGTGAGCAC	Glyma.01G063700.6	Squamosa promoter-binding protein-like (SBP domain) transcription factor family protein	GO:0003677(DNA binding);GO:0005634(nucleus)	-	-		1	65.127	1403	0	0.266736
	gma-miR156a	TGACAGAAGAGAGTGAGCAC	Glyma.01G063700.7	Squamosa promoter-binding protein-like (SBP domain) transcription factor family protein	GO:0003677(DNA binding);GO:0005634(nucleus)	-	-		1	65.127	1574	0	0.266736
	gma-miR156a	TGACAGAAGAGAGTGAGCAC	Glyma.01G063700.8	Squamosa promoter-binding protein-like (SBP domain) transcription factor family protein	GO:0003677(DNA binding);GO:0005634(nucleus)	-	-		1	65.127	1400	0	0.266736
	gma-miR156a	TGACAGAAGAGAGTGAGCAC	Glyma.01G063700.9	Squamosa promoter-binding protein-like (SBP domain) transcription factor family protein	GO:0003677(DNA binding);GO:0005634(nucleus)	-	-		1	65.127	1163	0	0.266736
	gma-miR156a	TGACAGAAGAGAGTGAGCAC	Glyma.02G121300.1	Squamosa promoter-binding protein-like (SBP domain) transcription factor family protein	GO:0003677(DNA binding);GO:0005634(nucleus)	-	-		1	630.918	1699	0	0.266736
	gma-miR156a	TGACAGAAGAGAGTGAGCAC	Glyma.02G121300.2	Squamosa promoter-binding protein-like (SBP domain) transcription factor family protein	GO:0003677(DNA binding);GO:0005634(nucleus)	-	-		1	630.918	1396	0	0.266736
	gma-miR156a	TGACAGAAGAGAGTGAGCAC	Glyma.02G121300.3	Squamosa promoter-binding protein-like (SBP domain) transcription factor family protein	GO:0003677(DNA binding);GO:0005634(nucleus)	-	-		1	630.918	1247	0	0.266736
	gma-miR156a	TGACAGAAGAGAGTGAGCAC	Glyma.02G121300.4	Squamosa promoter-binding protein-like (SBP domain) transcription factor family protein	GO:0003677(DNA binding);GO:0005634(nucleus)	-	-		1	630.918	1203	0	0.266736
	gma-miR156a	TGACAGAAGAGAGTGAGCAC	Glyma.04G159600.1	Squamosa promoter-binding protein-like (SBP domain) transcription factor family protein	GO:0003677(DNA binding);GO:0005634(nucleus)	-	-		1	162.818	1935	0	0.266736
	gma-miR156a	TGACAGAAGAGAGTGAGCAC	Glyma.04G159600.2	Squamosa promoter-binding protein-like (SBP domain) transcription factor family protein	GO:0003677(DNA binding);GO:0005634(nucleus)	-	-		1	162.818	1935	0	0.266736
	gma-miR156a	TGACAGAAGAGAGTGAGCAC	Glyma.05G019000.1	Squamosa promoter-binding protein-like (SBP domain) transcription factor family protein	GO:0003677(DNA binding);GO:0005634(nucleus)	-	-		1	162.818	1887	0	0.266736
	gma-miR156a	TGACAGAAGAGAGTGAGCAC	Glyma.05G019000.2	Squamosa promoter-binding protein-like (SBP domain) transcription factor family protein	GO:0003677(DNA binding);GO:0005634(nucleus)	-	-		1	162.818	1887	0	0.266736
	gma-miR156a	TGACAGAAGAGAGTGAGCAC	Glyma.17G080700.1	Squamosa promoter-binding protein-like (SBP domain) transcription factor family protein	GO:0003677(DNA binding);GO:0005634(nucleus)	-	-		1	162.818	1881	1	0.163794
	gma-miR156a	TGACAGAAGAGAGTGAGCAC	Glyma.17G080700.2	Squamosa promoter-binding protein-like (SBP domain) transcription factor family protein	GO:0003677(DNA binding);GO:0005634(nucleus)	-	-		1	162.818	1833	1	0.163794
	gma-miR156a	TGACAGAAGAGAGTGAGCAC	Glyma.16G054500.1	Squamosa promoter-binding protein-like (SBP domain) transcription factor family protein	GO:0003677(DNA binding);GO:0005634(nucleus)	-	-		3	130.254	1496	2	0.935053
	gma-miR156a	TGACAGAAGAGAGTGAGCAC	Glyma.16G054500.2	Squamosa promoter-binding protein-like (SBP domain) transcription factor family protein	GO:0003677(DNA binding);GO:0005634(nucleus)	-	-		3	130.254	1087	2	0.935053
	gma-miR156a	TGACAGAAGAGAGTGAGCAC	Glyma.16G054500.3	Squamosa promoter-binding protein-like (SBP domain) transcription factor family protein	GO:0003677(DNA binding);GO:0005634(nucleus)	-	-		3	130.254	1054	2	0.935053
	gma-miR156a	TGACAGAAGAGAGTGAGCAC	Glyma.19G094000.1	Squamosa promoter-binding protein-like (SBP domain) transcription factor family protein	GO:0003677(DNA binding);GO:0005634(nucleus)	-	-		3	130.254	1580	2	0.935053
	gma-miR156a	TGACAGAAGAGAGTGAGCAC	Glyma.19G094000.2	Squamosa promoter-binding protein-like (SBP domain) transcription factor family protein	GO:0003677(DNA binding);GO:0005634(nucleus)	-	-		3	130.254	1309	2	0.935053
	gma-miR156b	TTGACAGAAGAGAGAGAGCAC	Glyma.16G054500.1	Squamosa promoter-binding protein-like (SBP domain) transcription factor family protein	GO:0003677(DNA binding);GO:0005634(nucleus)	-	-		2	748.961	1497	0	0.0266621
	gma-miR156b	TTGACAGAAGAGAGAGAGCAC	Glyma.16G054500.2	Squamosa promoter-binding protein-like (SBP domain) transcription factor family protein	GO:0003677(DNA binding);GO:0005634(nucleus)	-	-		2	748.961	1088	0	0.0266621
	gma-miR156b	TTGACAGAAGAGAGAGAGCAC	Glyma.16G054500.3	Squamosa promoter-binding protein-like (SBP domain) transcription factor family protein	GO:0003677(DNA binding);GO:0005634(nucleus)	-	-		2	748.961	1055	0	0.0266621
	gma-miR156b	TTGACAGAAGAGAGAGAGCAC	Glyma.19G094000.1	Squamosa promoter-binding protein-like (SBP domain) transcription factor family protein	GO:0003677(DNA binding);GO:0005634(nucleus)	-	-		2	748.961	1581	0	0.0266621
	gma-miR156b	TTGACAGAAGAGAGAGAGCAC	Glyma.19G094000.2	Squamosa promoter-binding protein-like (SBP domain) transcription factor family protein	GO:0003677(DNA binding);GO:0005634(nucleus)	-	-		2	748.961	1310	0	0.0266621
	gma-miR156b	TTGACAGAAGAGAGAGAGCAC	Glyma.02G121300.1	Squamosa promoter-binding protein-like (SBP domain) transcription factor family protein	GO:0003677(DNA binding);GO:0005634(nucleus)	-	-		0.5	20.3522	1700	4	0.935219
	gma-miR156b	TTGACAGAAGAGAGAGAGCAC	Glyma.02G121300.2	Squamosa promoter-binding protein-like (SBP domain) transcription factor family protein	GO:0003677(DNA binding);GO:0005634(nucleus)	-	-		0.5	20.3522	1397	4	0.935219
	gma-miR156b	TTGACAGAAGAGAGAGAGCAC	Glyma.02G121300.3	Squamosa promoter-binding protein-like (SBP domain) transcription factor family protein	GO:0003677(DNA binding);GO:0005634(nucleus)	-	-		0.5	20.3522	1248	4	0.935219
	gma-miR156b	TTGACAGAAGAGAGAGAGCAC	Glyma.02G121300.4	Squamosa promoter-binding protein-like (SBP domain) transcription factor family protein	GO:0003677(DNA binding);GO:0005634(nucleus)	-	-		0.5	20.3522	1204	4	0.935219
	gma-miR156c	TTGACAGAAGATAGAGAGCAC	Glyma.16G054500.1	Squamosa promoter-binding protein-like (SBP domain) transcription factor family protein	GO:0003677(DNA binding);GO:0005634(nucleus)	-	-		0	748.961	1497	0	0.0259787
	gma-miR156c	TTGACAGAAGATAGAGAGCAC	Glyma.16G054500.2	Squamosa promoter-binding protein-like (SBP domain) transcription factor family protein	GO:0003677(DNA binding);GO:0005634(nucleus)	-	-		0	748.961	1088	0	0.0259787
	gma-miR156c	TTGACAGAAGATAGAGAGCAC	Glyma.16G054500.3	Squamosa promoter-binding protein-like (SBP domain) transcription factor family protein	GO:0003677(DNA binding);GO:0005634(nucleus)	-	-		0	748.961	1055	0	0.0259787
	gma-miR156c	TTGACAGAAGATAGAGAGCAC	Glyma.19G094000.1	Squamosa promoter-binding protein-like (SBP domain) transcription factor family protein	GO:0003677(DNA binding);GO:0005634(nucleus)	-	-		0	748.961	1581	0	0.0259787
	gma-miR156c	TTGACAGAAGATAGAGAGCAC	Glyma.19G094000.2	Squamosa promoter-binding protein-like (SBP domain) transcription factor family protein	GO:0003677(DNA binding);GO:0005634(nucleus)	-	-		0	748.961	1310	0	0.0259787
	gma-miR156c	TTGACAGAAGATAGAGAGCAC	Glyma.02G121300.1	Squamosa promoter-binding protein-like (SBP domain) transcription factor family protein	GO:0003677(DNA binding);GO:0005634(nucleus)	-	-		2.5	20.3522	1700	4	0.858409
	gma-miR156c	TTGACAGAAGATAGAGAGCAC	Glyma.02G121300.2	Squamosa promoter-binding protein-like (SBP domain) transcription factor family protein	GO:0003677(DNA binding);GO:0005634(nucleus)	-	-		2.5	20.3522	1397	4	0.858409
	gma-miR156c	TTGACAGAAGATAGAGAGCAC	Glyma.02G121300.3	Squamosa promoter-binding protein-like (SBP domain) transcription factor family protein	GO:0003677(DNA binding);GO:0005634(nucleus)	-	-		2.5	20.3522	1248	4	0.858409
	gma-miR156c	TTGACAGAAGATAGAGAGCAC	Glyma.02G121300.4	Squamosa promoter-binding protein-like (SBP domain) transcription factor family protein	GO:0003677(DNA binding);GO:0005634(nucleus)	-	-		2.5	20.3522	1204	4	0.858409
	gma-miR156p	TTGACAGAAGAAAGGGAGCAC	Glyma.16G054500.1	Squamosa promoter-binding protein-like (SBP domain) transcription factor family protein	GO:0003677(DNA binding);GO:0005634(nucleus)	-	-		2.5	748.961	1497	0	0.106231
	gma-miR156p	TTGACAGAAGAAAGGGAGCAC	Glyma.16G054500.2	Squamosa promoter-binding protein-like (SBP domain) transcription factor family protein	GO:0003677(DNA binding);GO:0005634(nucleus)	-	-		2.5	748.961	1088	0	0.106231
	gma-miR156p	TTGACAGAAGAAAGGGAGCAC	Glyma.16G054500.3	Squamosa promoter-binding protein-like (SBP domain) transcription factor family protein	GO:0003677(DNA binding);GO:0005634(nucleus)	-	-		2.5	748.961	1055	0	0.106231
	gma-miR156p	TTGACAGAAGAAAGGGAGCAC	Glyma.19G094000.1	Squamosa promoter-binding protein-like (SBP domain) transcription factor family protein	GO:0003677(DNA binding);GO:0005634(nucleus)	-	-		2.5	748.961	1581	0	0.106231
	gma-miR156p	TTGACAGAAGAAAGGGAGCAC	Glyma.19G094000.2	Squamosa promoter-binding protein-like (SBP domain) transcription factor family protein	GO:0003677(DNA binding);GO:0005634(nucleus)	-	-		2.5	748.961	1310	0	0.106231
	gma-miR156p	TTGACAGAAGAAAGGGAGCAC	Glyma.02G121300.1	Squamosa promoter-binding protein-like (SBP domain) transcription factor family protein	GO:0003677(DNA binding);GO:0005634(nucleus)	-	-		3	20.3522	1700	4	0.895858
	gma-miR156p	TTGACAGAAGAAAGGGAGCAC	Glyma.02G121300.2	Squamosa promoter-binding protein-like (SBP domain) transcription factor family protein	GO:0003677(DNA binding);GO:0005634(nucleus)	-	-		3	20.3522	1397	4	0.895858
	gma-miR156p	TTGACAGAAGAAAGGGAGCAC	Glyma.02G121300.3	Squamosa promoter-binding protein-like (SBP domain) transcription factor family protein	GO:0003677(DNA binding);GO:0005634(nucleus)	-	-		3	20.3522	1248	4	0.895858
	gma-miR156p	TTGACAGAAGAAAGGGAGCAC	Glyma.02G121300.4	Squamosa promoter-binding protein-like (SBP domain) transcription factor family protein	GO:0003677(DNA binding);GO:0005634(nucleus)	-	-		3	20.3522	1204	4	0.895858
	gma-miR156r	CTGACAGAAGATAGAGAGCAT	Glyma.16G054500.1	Squamosa promoter-binding protein-like (SBP domain) transcription factor family protein	GO:0003677(DNA binding);GO:0005634(nucleus)	-	-		1.5	748.961	1497	0	0.0208375
	gma-miR156r	CTGACAGAAGATAGAGAGCAT	Glyma.16G054500.2	Squamosa promoter-binding protein-like (SBP domain) transcription factor family protein	GO:0003677(DNA binding);GO:0005634(nucleus)	-	-		1.5	748.961	1088	0	0.0208375
	gma-miR156r	CTGACAGAAGATAGAGAGCAT	Glyma.16G054500.3	Squamosa promoter-binding protein-like (SBP domain) transcription factor family protein	GO:0003677(DNA binding);GO:0005634(nucleus)	-	-		1.5	748.961	1055	0	0.0208375
	gma-miR156r	CTGACAGAAGATAGAGAGCAT	Glyma.19G094000.1	Squamosa promoter-binding protein-like (SBP domain) transcription factor family protein	GO:0003677(DNA binding);GO:0005634(nucleus)	-	-		1.5	748.961	1581	0	0.0208375
	gma-miR156r	CTGACAGAAGATAGAGAGCAT	Glyma.19G094000.2	Squamosa promoter-binding protein-like (SBP domain) transcription factor family protein	GO:0003677(DNA binding);GO:0005634(nucleus)	-	-		1.5	748.961	1310	0	0.0208375
	gma-miR156r	CTGACAGAAGATAGAGAGCAT	Glyma.02G121300.1	Squamosa promoter-binding protein-like (SBP domain) transcription factor family protein	GO:0003677(DNA binding);GO:0005634(nucleus)	-	-		2.5	20.3522	1700	4	0.858409
	gma-miR156r	CTGACAGAAGATAGAGAGCAT	Glyma.02G121300.2	Squamosa promoter-binding protein-like (SBP domain) transcription factor family protein	GO:0003677(DNA binding);GO:0005634(nucleus)	-	-		2.5	20.3522	1397	4	0.858409
	gma-miR156r	CTGACAGAAGATAGAGAGCAT	Glyma.02G121300.3	Squamosa promoter-binding protein-like (SBP domain) transcription factor family protein	GO:0003677(DNA binding);GO:0005634(nucleus)	-	-		2.5	20.3522	1248	4	0.858409
	gma-miR156r	CTGACAGAAGATAGAGAGCAT	Glyma.02G121300.4	Squamosa promoter-binding protein-like (SBP domain) transcription factor family protein	GO:0003677(DNA binding);GO:0005634(nucleus)	-	-		2.5	20.3522	1204	4	0.858409
	gma-miR156a	TGACAGAAGAGAGTGAGCAC	Glyma.12G226000.1	squamosa promoter-binding protein-like 12	GO:0003677(DNA binding);GO:0005634(nucleus)	-	-	SPL12	2	122.113	1125	2	0.359542
	gma-miR156a	TGACAGAAGAGAGTGAGCAC	Glyma.13G274900.1	squamosa promoter-binding protein-like 12	GO:0003677(DNA binding);GO:0005634(nucleus)	-	-	SPL12	2	122.113	1051	2	0.359542
gma-miR159	gma-miR159a-3p	TTTGGATTGAAGGGAGCTCTA	Glyma.12G228100.1	-	-	-	-		3	108.545	1301	2	0.720836
	gma-miR159a-3p	TTTGGATTGAAGGGAGCTCTA	Glyma.13G271900.1	-	-	-	-		3	108.545	1203	2	0.720836
	gma-miR159a-3p	TTTGGATTGAAGGGAGCTCTA	Glyma.13G271900.2	-	-	-	-		3	108.545	803	2	0.720836
	gma-miR159a-3p	TTTGGATTGAAGGGAGCTCTA	Glyma.12G032600.1	glycosyl hydrolase family 35 protein	GO:0004553(hydrolase activity, hydrolyzing O-glycosyl compounds);GO:0005975(carbohydrate metabolic process);GO:0030246(carbohydrate binding)	-	[G] Beta-galactosidase	BGAL13	2.5	81.4088	2108	2	0.18334
	gma-miR159a-3p	TTTGGATTGAAGGGAGCTCTA	Glyma.13G187500.1	myb domain protein 33	GO:0003682(chromatin binding)	-	-	ATMYB33,MYB33	3.5	13.5681	1830	4	0.938738
	gma-miR159a-3p	TTTGGATTGAAGGGAGCTCTA	Glyma.13G187500.2	myb domain protein 33	GO:0003682(chromatin binding)	-	-	ATMYB33,MYB33	3.5	13.5681	1332	4	0.938738
	gma-miR159a-3p	TTTGGATTGAAGGGAGCTCTA	Glyma.15G225300.1	myb domain protein 33	GO:0003682(chromatin binding)	-	[K] Transcription factor, Myb superfamily	ATMYB33,MYB33	3.5	13.5681	1352	4	0.938738
	gma-miR159a-3p	TTTGGATTGAAGGGAGCTCTA	Glyma.15G225300.2	myb domain protein 33	GO:0003682(chromatin binding)	-	[K] Transcription factor, Myb superfamily	ATMYB33,MYB33	3.5	13.5681	1298	4	0.938738
	gma-miR159a-3p	TTTGGATTGAAGGGAGCTCTA	Glyma.15G225300.3	myb domain protein 33	GO:0003682(chromatin binding)	-	[K] Transcription factor, Myb superfamily	ATMYB33,MYB33	3.5	13.5681	1135	4	0.938738
	gma-miR159a-3p	TTTGGATTGAAGGGAGCTCTA	Glyma.15G225300.4	myb domain protein 33	GO:0003682(chromatin binding)	-	[K] Transcription factor, Myb superfamily	ATMYB33,MYB33	3.5	13.5681	1010	4	0.938738
	gma-MIR159d-p3	CTTCCATATCTGGGGAGCTTC	Glyma.03G261000.1	pyruvate dehydrogenase E1 alpha	GO:0016624(oxidoreductase activity, acting on the aldehyde or oxo group of donors, disulfide as acceptor);GO:0008152(metabolic process);GO:0003824(catalytic activity);GO:0030976(thiamine pyrophosphate binding)	-	[C] Pyruvate dehydrogenase E1, alpha subunit	PDH-E1 ALPHA	4	97.6906	1102	2	0.841666
	gma-MIR159d-p3	CTTCCATATCTGGGGAGCTTC	Glyma.07G049600.1	pyruvate dehydrogenase E1 alpha	GO:0016624(oxidoreductase activity, acting on the aldehyde or oxo group of donors, disulfide as acceptor);GO:0008152(metabolic process);GO:0003824(catalytic activity);GO:0030976(thiamine pyrophosphate binding)	ko00010(Glycolysis / Gluconeogenesis);ko00020(Citrate cycle (TCA cycle));ko00290(Valine, leucine and isoleucine biosynthesis);ko00620(Pyruvate metabolism);ko00650(Butanoate metabolism)	[C] Pyruvate dehydrogenase E1, alpha subunit	PDH-E1 ALPHA	4	97.6906	1023	2	0.841666
	gma-MIR159d-p3	CTTCCATATCTGGGGAGCTTC	Glyma.16G018300.1	pyruvate dehydrogenase E1 alpha	GO:0016624(oxidoreductase activity, acting on the aldehyde or oxo group of donors, disulfide as acceptor);GO:0008152(metabolic process);GO:0003824(catalytic activity);GO:0030976(thiamine pyrophosphate binding)	ko00010(Glycolysis / Gluconeogenesis);ko00020(Citrate cycle (TCA cycle));ko00290(Valine, leucine and isoleucine biosynthesis);ko00620(Pyruvate metabolism);ko00650(Butanoate metabolism)	[C] Pyruvate dehydrogenase E1, alpha subunit	PDH-E1 ALPHA	4	97.6906	1610	2	0.841666
	gma-MIR159d-p3	CTTCCATATCTGGGGAGCTTC	Glyma.19G260000.1	pyruvate dehydrogenase E1 alpha	GO:0016624(oxidoreductase activity, acting on the aldehyde or oxo group of donors, disulfide as acceptor);GO:0008152(metabolic process);GO:0003824(catalytic activity);GO:0030976(thiamine pyrophosphate binding)	ko00010(Glycolysis / Gluconeogenesis);ko00020(Citrate cycle (TCA cycle));ko00290(Valine, leucine and isoleucine biosynthesis);ko00620(Pyruvate metabolism);ko00650(Butanoate metabolism)	[C] Pyruvate dehydrogenase E1, alpha subunit	PDH-E1 ALPHA	4	97.6906	1153	2	0.841666
	gma-MIR159d-p3	CTTCCATATCTGGGGAGCTTC	Glyma.19G260000.2	pyruvate dehydrogenase E1 alpha	GO:0016624(oxidoreductase activity, acting on the aldehyde or oxo group of donors, disulfide as acceptor);GO:0008152(metabolic process);GO:0003824(catalytic activity);GO:0030976(thiamine pyrophosphate binding)	-	[C] Pyruvate dehydrogenase E1, alpha subunit	PDH-E1 ALPHA	4	97.6906	676	2	0.841666
gma-miR160	gma-miR160a-5p	TGCCTGGCTCCCTGTATGCCA	Glyma.09G156000.1	ATP binding;nucleic acid binding;helicases	-	-	-		2	610.566	2504	0	0.0115149
	gma-miR160a-5p	TGCCTGGCTCCCTGTATGCCA	Glyma.13G325200.1	auxin response factor 10	GO:0006355(regulation of transcription, DNA-dependent);GO:0005634(nucleus);GO:0003677(DNA binding);GO:0009725(response to hormone stimulus)	-	-	ARF10	1	1383.95	1671	0	0.0180845
	gma-miR160a-5p	TGCCTGGCTCCCTGTATGCCA	Glyma.10G053500.1	auxin response factor 16	GO:0006355(regulation of transcription, DNA-dependent);GO:0005634(nucleus);GO:0003677(DNA binding);GO:0009725(response to hormone stimulus)	-	-	ARF16	0.5	1614.61	1969	0	0.0290504
	gma-miR160a-5p	TGCCTGGCTCCCTGTATGCCA	Glyma.10G210600.1	auxin response factor 16	GO:0003677(DNA binding);GO:0006355(regulation of transcription, DNA-dependent);GO:0009725(response to hormone stimulus);GO:0005634(nucleus)	-	-	ARF16	1	1383.95	1591	0	0.0180845
	gma-miR160a-5p	TGCCTGGCTCCCTGTATGCCA	Glyma.12G174100.1	auxin response factor 16	GO:0006355(regulation of transcription, DNA-dependent);GO:0005634(nucleus);GO:0003677(DNA binding);GO:0009725(response to hormone stimulus)	-	-	ARF16	1	1383.95	1626	0	0.0180845
	gma-miR160a-5p	TGCCTGGCTCCCTGTATGCCA	Glyma.13G140600.1	auxin response factor 16	GO:0003677(DNA binding);GO:0006355(regulation of transcription, DNA-dependent);GO:0009725(response to hormone stimulus);GO:0005634(nucleus)	-	-	ARF16	0.5	1614.61	1750	0	0.0290504
	gma-miR160a-5p	TGCCTGGCTCCCTGTATGCCA	Glyma.13G140600.2	auxin response factor 16	GO:0003677(DNA binding);GO:0006355(regulation of transcription, DNA-dependent);GO:0009725(response to hormone stimulus);GO:0005634(nucleus)	-	-	ARF16	0.5	1614.61	1729	0	0.0290504
	gma-miR160a-5p	TGCCTGGCTCCCTGTATGCCA	Glyma.19G181900.1	auxin response factor 16	GO:0006355(regulation of transcription, DNA-dependent);GO:0005634(nucleus);GO:0003677(DNA binding);GO:0009725(response to hormone stimulus)	-	-	ARF16	0	3459.87	2263	0	0.00525059
	gma-miR160a-5p	TGCCTGGCTCCCTGTATGCCA	Glyma.20G180000.1	auxin response factor 16	GO:0003677(DNA binding);GO:0006355(regulation of transcription, DNA-dependent);GO:0009725(response to hormone stimulus);GO:0005634(nucleus)	-	-	ARF16	1	1383.95	1586	0	0.0180845
	gma-miR160a-5p	TGCCTGGCTCCCTGTATGCCA	Glyma.04G254200.1	auxin response factor 17	GO:0003677(DNA binding);GO:0006355(regulation of transcription, DNA-dependent);GO:0009725(response to hormone stimulus);GO:0005634(nucleus)	-	-	ARF17	0.5	1221.13	1532	0	0.0290504
	gma-miR160a-5p	TGCCTGGCTCCCTGTATGCCA	Glyma.13G084700.1	auxin response factor 17	GO:0003677(DNA binding);GO:0006355(regulation of transcription, DNA-dependent);GO:0009725(response to hormone stimulus);GO:0005634(nucleus)	-	-	ARF17	0.5	3744.81	1504	0	0.0290504
	gma-miR160a-5p	TGCCTGGCTCCCTGTATGCCA	Glyma.14G166500.1	auxin response factor 17	GO:0003677(DNA binding);GO:0006355(regulation of transcription, DNA-dependent);GO:0009725(response to hormone stimulus);GO:0005634(nucleus)	-	-	ARF17	0.5	2523.67	1184	0	0.0290504
gma-miR164	gma-MIR164h-p3	CATGTGCCCCCCTTCCCCAT	Glyma.02G056800.1	FAD/NAD(P)-binding oxidoreductase family protein	GO:0016491(oxidoreductase activity);GO:0055114(oxidation-reduction process)	-	[H] Phytoene desaturase		4	27.1363	1622	4	0.386578
	gma-MIR164h-p3	CATGTGCCCCCCTTCCCCAT	Glyma.02G056800.2	FAD/NAD(P)-binding oxidoreductase family protein	-	-	-		4	27.1363	1223	4	0.386578
	gma-MIR164h-p3	CATGTGCCCCCCTTCCCCAT	Glyma.16G139600.1	FAD/NAD(P)-binding oxidoreductase family protein	GO:0016491(oxidoreductase activity);GO:0055114(oxidation-reduction process)	-	[H] Phytoene desaturase		4	27.1363	1651	4	0.386578
	gma-miR164a	TGGAGAAGCAGGGCACGTGCA	Glyma.14G128300.1	LisH dimerisation motif;WD40/YVTN repeat-like-containing domain	GO:0005515(protein binding)	-	[R] WD40 repeat-containing protein	LUG,RON2	4	18.0908	1340	2	0.817549
	gma-miR164a	TGGAGAAGCAGGGCACGTGCA	Glyma.14G128300.2	LisH dimerisation motif;WD40/YVTN repeat-like-containing domain	GO:0005515(protein binding)	-	[R] WD40 repeat-containing protein	LUG,RON2	4	18.0908	1392	2	0.817549
	gma-miR164a	TGGAGAAGCAGGGCACGTGCA	Glyma.14G128300.3	LisH dimerisation motif;WD40/YVTN repeat-like-containing domain	GO:0005515(protein binding)	-	[R] WD40 repeat-containing protein	LUG,RON2	4	18.0908	1371	2	0.817549
	gma-miR164a	TGGAGAAGCAGGGCACGTGCA	Glyma.08G173400.1	NAC domain containing protein 1	GO:0003677(DNA binding);GO:0006355(regulation of transcription, DNA-dependent)	-	-	anac021,ANAC022,NAC1	2	5088.05	730	0	0.00769142
	gma-miR164a	TGGAGAAGCAGGGCACGTGCA	Glyma.15G254000.1	NAC domain containing protein 1	GO:0003677(DNA binding);GO:0006355(regulation of transcription, DNA-dependent)	-	-	anac021,ANAC022,NAC1	2	5088.05	729	0	0.00769142
	gma-miR164a	TGGAGAAGCAGGGCACGTGCA	Glyma.06G195500.1	NAC domain containing protein 100	GO:0003677(DNA binding);GO:0006355(regulation of transcription, DNA-dependent)	-	-	ANAC100,ATNAC5,NAC100	2.5	81.4088	1091	4	0.427944
	gma-MIR164h-p3	CATGTGCCCCCCTTCCCCAT	Glyma.19G046100.1	Regulator of chromosome condensation (RCC1) family protein	-	-	-		4	81.4088	1177	4	0.386578
gma-miR166	gma-miR166h-5p	GGAATGTTGTTTGGCTCGAGG	Glyma.17G058700.1	-	-	-	[D] Mitotic checkpoint protein PRCC		4	81.4088	211	4	0.690528
	gma-miR166a-3p	TCGGACCAGGCTTCATTCCCC	Glyma.05G101500.1	homeobox gene 8	-	-	-	ATHB-8,ATHB8,HB-8	2.5	97.6906	193	0	0.0412408
	gma-miR166a-3p	TCGGACCAGGCTTCATTCCCC	Glyma.04G085000.1	homeobox gene 8	GO:0003700(sequence-specific DNA binding transcription factor activity);GO:0043565(sequence-specific DNA binding);GO:0006355(regulation of transcription, DNA-dependent)	-	[K] Transcription factor HEX, contains HOX and HALZ domains	ATHB-8,ATHB8,HB-8	3	97.6906	906	2	0.865349
	gma-miR166a-3p	TCGGACCAGGCTTCATTCCCC	Glyma.06G086600.1	homeobox gene 8	GO:0003700(sequence-specific DNA binding transcription factor activity);GO:0043565(sequence-specific DNA binding);GO:0006355(regulation of transcription, DNA-dependent)	-	[K] Transcription factor HEX, contains HOX and HALZ domains	ATHB-8,ATHB8,HB-8	3	89.5497	894	2	0.865349
	gma-MIR166l-p3	TCGGACCAGGCTTCATTTCCC	Glyma.05G101500.1	homeobox gene 8	-	-	-	ATHB-8,ATHB8,HB-8	3	97.6906	193	0	0.0371945
	gma-MIR166l-p3	TCGGACCAGGCTTCATTTCCC	Glyma.04G085000.1	homeobox gene 8	GO:0003700(sequence-specific DNA binding transcription factor activity);GO:0043565(sequence-specific DNA binding);GO:0006355(regulation of transcription, DNA-dependent)	-	[K] Transcription factor HEX, contains HOX and HALZ domains	ATHB-8,ATHB8,HB-8	3.5	97.6906	906	2	0.831747
	gma-MIR166l-p3	TCGGACCAGGCTTCATTTCCC	Glyma.06G086600.1	homeobox gene 8	GO:0003700(sequence-specific DNA binding transcription factor activity);GO:0043565(sequence-specific DNA binding);GO:0006355(regulation of transcription, DNA-dependent)	-	[K] Transcription factor HEX, contains HOX and HALZ domains	ATHB-8,ATHB8,HB-8	3.5	89.5497	894	2	0.831747
	gma-miR166m	TCGGACCAGGCTTCATTCCCC	Glyma.05G101500.1	homeobox gene 8	-	-	-	ATHB-8,ATHB8,HB-8	2.5	97.6906	193	0	0.0412408
	gma-miR166m	TCGGACCAGGCTTCATTCCCC	Glyma.04G085000.1	homeobox gene 8	GO:0003700(sequence-specific DNA binding transcription factor activity);GO:0043565(sequence-specific DNA binding);GO:0006355(regulation of transcription, DNA-dependent)	-	[K] Transcription factor HEX, contains HOX and HALZ domains	ATHB-8,ATHB8,HB-8	3	97.6906	906	2	0.865349
	gma-miR166m	TCGGACCAGGCTTCATTCCCC	Glyma.06G086600.1	homeobox gene 8	GO:0003700(sequence-specific DNA binding transcription factor activity);GO:0043565(sequence-specific DNA binding);GO:0006355(regulation of transcription, DNA-dependent)	-	[K] Transcription factor HEX, contains HOX and HALZ domains	ATHB-8,ATHB8,HB-8	3	89.5497	894	2	0.865349
	gma-miR166a-3p	TCGGACCAGGCTTCATTCCCC	Glyma.05G166400.1	Homeobox-leucine zipper family protein / lipid-binding START domain-containing protein	GO:0003700(sequence-specific DNA binding transcription factor activity);GO:0043565(sequence-specific DNA binding);GO:0006355(regulation of transcription, DNA-dependent)	-	[K] Transcription factor HEX, contains HOX and HALZ domains	ATHB-14,ATHB14,PHB,PHB-1D	3	127.54	1077	0	0.0341485
	gma-miR166a-3p	TCGGACCAGGCTTCATTCCCC	Glyma.05G166400.2	Homeobox-leucine zipper family protein / lipid-binding START domain-containing protein	-	-	-	ATHB-14,ATHB14,PHB,PHB-1D	3	127.54	441	0	0.0341485
	gma-miR166a-3p	TCGGACCAGGCTTCATTCCCC	Glyma.07G016500.1	Homeobox-leucine zipper family protein / lipid-binding START domain-containing protein	GO:0003700(sequence-specific DNA binding transcription factor activity);GO:0043565(sequence-specific DNA binding);GO:0006355(regulation of transcription, DNA-dependent)	-	-	ATHB-15,ATHB15,CNA,ICU4	2.5	97.6906	919	0	0.0412408
	gma-miR166a-3p	TCGGACCAGGCTTCATTCCCC	Glyma.07G016700.1	Homeobox-leucine zipper family protein / lipid-binding START domain-containing protein	GO:0003700(sequence-specific DNA binding transcription factor activity);GO:0043565(sequence-specific DNA binding);GO:0006355(regulation of transcription, DNA-dependent)	-	[K] Transcription factor HEX, contains HOX and HALZ domains	ATHB-15,ATHB15,CNA,ICU4	2.5	97.6906	709	0	0.0412408
	gma-miR166a-3p	TCGGACCAGGCTTCATTCCCC	Glyma.07G016700.2	Homeobox-leucine zipper family protein / lipid-binding START domain-containing protein	-	-	-	ATHB-15,ATHB15,CNA,ICU4	2.5	89.5497	655	0	0.0412408
	gma-miR166a-3p	TCGGACCAGGCTTCATTCCCC	Glyma.08G124400.1	Homeobox-leucine zipper family protein / lipid-binding START domain-containing protein	GO:0003700(sequence-specific DNA binding transcription factor activity);GO:0043565(sequence-specific DNA binding);GO:0006355(regulation of transcription, DNA-dependent)	-	[K] Transcription factor HEX, contains HOX and HALZ domains	ATHB-14,ATHB14,PHB,PHB-1D	3	135.681	1072	0	0.0341485
	gma-miR166a-3p	TCGGACCAGGCTTCATTCCCC	Glyma.08G124400.2	Homeobox-leucine zipper family protein / lipid-binding START domain-containing protein	GO:0003700(sequence-specific DNA binding transcription factor activity);GO:0043565(sequence-specific DNA binding);GO:0006355(regulation of transcription, DNA-dependent)	-	[K] Transcription factor HEX, contains HOX and HALZ domains	ATHB-14,ATHB14,PHB,PHB-1D	3	135.681	1072	0	0.0341485
	gma-miR166a-3p	TCGGACCAGGCTTCATTCCCC	Glyma.08G201900.1	Homeobox-leucine zipper family protein / lipid-binding START domain-containing protein	GO:0003700(sequence-specific DNA binding transcription factor activity);GO:0043565(sequence-specific DNA binding);GO:0006355(regulation of transcription, DNA-dependent)	-	[K] Transcription factor HEX, contains HOX and HALZ domains	ATHB-15,ATHB15,CNA,ICU4	2.5	89.5497	979	0	0.0412408
	gma-miR166a-3p	TCGGACCAGGCTTCATTCCCC	Glyma.08G201900.2	Homeobox-leucine zipper family protein / lipid-binding START domain-containing protein	GO:0003700(sequence-specific DNA binding transcription factor activity);GO:0043565(sequence-specific DNA binding);GO:0006355(regulation of transcription, DNA-dependent)	-	-	ATHB-15,ATHB15,CNA,ICU4	2.5	97.6906	898	0	0.0412408
	gma-miR166a-3p	TCGGACCAGGCTTCATTCCCC	Glyma.08G202000.1	Homeobox-leucine zipper family protein / lipid-binding START domain-containing protein	GO:0003700(sequence-specific DNA binding transcription factor activity);GO:0043565(sequence-specific DNA binding);GO:0006355(regulation of transcription, DNA-dependent)	-	-	ATHB-15,ATHB15,CNA,ICU4	2.5	89.5497	789	0	0.0412408
	gma-miR166a-3p	TCGGACCAGGCTTCATTCCCC	Glyma.08G202000.2	Homeobox-leucine zipper family protein / lipid-binding START domain-containing protein	-	-	-	ATHB-15,ATHB15,CNA,ICU4	2.5	81.4088	833	0	0.0412408
	gma-miR166a-3p	TCGGACCAGGCTTCATTCCCC	Glyma.08G202000.3	Homeobox-leucine zipper family protein / lipid-binding START domain-containing protein	GO:0003700(sequence-specific DNA binding transcription factor activity);GO:0043565(sequence-specific DNA binding);GO:0006355(regulation of transcription, DNA-dependent)	-	-	ATHB-15,ATHB15,CNA,ICU4	2.5	89.5497	821	0	0.0412408
	gma-miR166a-3p	TCGGACCAGGCTTCATTCCCC	Glyma.08G202000.4	Homeobox-leucine zipper family protein / lipid-binding START domain-containing protein	-	-	-	ATHB-15,ATHB15,CNA,ICU4	2.5	89.5497	801	0	0.0412408
	gma-miR166a-3p	TCGGACCAGGCTTCATTCCCC	Glyma.08G202000.5	Homeobox-leucine zipper family protein / lipid-binding START domain-containing protein	-	-	-	ATHB-15,ATHB15,CNA,ICU4	2.5	97.6906	801	0	0.0412408
	gma-miR166a-3p	TCGGACCAGGCTTCATTCCCC	Glyma.08G202000.6	Homeobox-leucine zipper family protein / lipid-binding START domain-containing protein	GO:0003700(sequence-specific DNA binding transcription factor activity);GO:0043565(sequence-specific DNA binding);GO:0006355(regulation of transcription, DNA-dependent)	-	-	ATHB-15,ATHB15,CNA,ICU4	2.5	105.831	789	0	0.0412408
	gma-miR166a-3p	TCGGACCAGGCTTCATTCCCC	Glyma.11G145800.1	Homeobox-leucine zipper family protein / lipid-binding START domain-containing protein	GO:0003700(sequence-specific DNA binding transcription factor activity);GO:0043565(sequence-specific DNA binding);GO:0006355(regulation of transcription, DNA-dependent)	-	[K] Transcription factor HEX, contains HOX and HALZ domains	IFL,IFL1,REV	3	732.679	1263	0	0.0341485
	gma-miR166a-3p	TCGGACCAGGCTTCATTCCCC	Glyma.12G075800.1	Homeobox-leucine zipper family protein / lipid-binding START domain-containing protein	GO:0003700(sequence-specific DNA binding transcription factor activity);GO:0043565(sequence-specific DNA binding);GO:0006355(regulation of transcription, DNA-dependent)	-	[K] Transcription factor HEX, contains HOX and HALZ domains	IFL,IFL1,REV	3	732.679	1281	0	0.0341485
	gma-miR166a-3p	TCGGACCAGGCTTCATTCCCC	Glyma.09G023600.1	Homeobox-leucine zipper family protein / lipid-binding START domain-containing protein	GO:0003700(sequence-specific DNA binding transcription factor activity);GO:0043565(sequence-specific DNA binding);GO:0006355(regulation of transcription, DNA-dependent)	-	[K] Transcription factor HEX, contains HOX and HALZ domains	ATHB-14,ATHB14,PHB,PHB-1D	3	135.681	1183	2	0.865349
	gma-miR166a-3p	TCGGACCAGGCTTCATTCCCC	Glyma.09G023600.2	Homeobox-leucine zipper family protein / lipid-binding START domain-containing protein	GO:0003700(sequence-specific DNA binding transcription factor activity);GO:0043565(sequence-specific DNA binding);GO:0006355(regulation of transcription, DNA-dependent)	-	[K] Transcription factor HEX, contains HOX and HALZ domains	ATHB-14,ATHB14,PHB,PHB-1D	3	135.681	1183	2	0.865349
	gma-miR166a-3p	TCGGACCAGGCTTCATTCCCC	Glyma.15G129700.1	Homeobox-leucine zipper family protein / lipid-binding START domain-containing protein	GO:0003700(sequence-specific DNA binding transcription factor activity);GO:0043565(sequence-specific DNA binding);GO:0006355(regulation of transcription, DNA-dependent)	-	[K] Transcription factor HEX, contains HOX and HALZ domains	ATHB-14,ATHB14,PHB,PHB-1D	3	8.14088	911	4	0.749007
	gma-MIR166l-p3	TCGGACCAGGCTTCATTTCCC	Glyma.05G166400.1	Homeobox-leucine zipper family protein / lipid-binding START domain-containing protein	GO:0003700(sequence-specific DNA binding transcription factor activity);GO:0043565(sequence-specific DNA binding);GO:0006355(regulation of transcription, DNA-dependent)	-	[K] Transcription factor HEX, contains HOX and HALZ domains	ATHB-14,ATHB14,PHB,PHB-1D	3.5	127.54	1077	0	0.0304125
	gma-MIR166l-p3	TCGGACCAGGCTTCATTTCCC	Glyma.05G166400.2	Homeobox-leucine zipper family protein / lipid-binding START domain-containing protein	-	-	-	ATHB-14,ATHB14,PHB,PHB-1D	3.5	127.54	441	0	0.0304125
	gma-MIR166l-p3	TCGGACCAGGCTTCATTTCCC	Glyma.07G016500.1	Homeobox-leucine zipper family protein / lipid-binding START domain-containing protein	GO:0003700(sequence-specific DNA binding transcription factor activity);GO:0043565(sequence-specific DNA binding);GO:0006355(regulation of transcription, DNA-dependent)	-	-	ATHB-15,ATHB15,CNA,ICU4	3	97.6906	919	0	0.0371945
	gma-MIR166l-p3	TCGGACCAGGCTTCATTTCCC	Glyma.07G016700.1	Homeobox-leucine zipper family protein / lipid-binding START domain-containing protein	GO:0003700(sequence-specific DNA binding transcription factor activity);GO:0043565(sequence-specific DNA binding);GO:0006355(regulation of transcription, DNA-dependent)	-	[K] Transcription factor HEX, contains HOX and HALZ domains	ATHB-15,ATHB15,CNA,ICU4	3	97.6906	709	0	0.0371945
	gma-MIR166l-p3	TCGGACCAGGCTTCATTTCCC	Glyma.07G016700.2	Homeobox-leucine zipper family protein / lipid-binding START domain-containing protein	-	-	-	ATHB-15,ATHB15,CNA,ICU4	3	89.5497	655	0	0.0371945
	gma-MIR166l-p3	TCGGACCAGGCTTCATTTCCC	Glyma.08G124400.1	Homeobox-leucine zipper family protein / lipid-binding START domain-containing protein	GO:0003700(sequence-specific DNA binding transcription factor activity);GO:0043565(sequence-specific DNA binding);GO:0006355(regulation of transcription, DNA-dependent)	-	[K] Transcription factor HEX, contains HOX and HALZ domains	ATHB-14,ATHB14,PHB,PHB-1D	3.5	135.681	1072	0	0.0304125
	gma-MIR166l-p3	TCGGACCAGGCTTCATTTCCC	Glyma.08G124400.2	Homeobox-leucine zipper family protein / lipid-binding START domain-containing protein	GO:0003700(sequence-specific DNA binding transcription factor activity);GO:0043565(sequence-specific DNA binding);GO:0006355(regulation of transcription, DNA-dependent)	-	[K] Transcription factor HEX, contains HOX and HALZ domains	ATHB-14,ATHB14,PHB,PHB-1D	3.5	135.681	1072	0	0.0304125
	gma-MIR166l-p3	TCGGACCAGGCTTCATTTCCC	Glyma.08G201900.1	Homeobox-leucine zipper family protein / lipid-binding START domain-containing protein	GO:0003700(sequence-specific DNA binding transcription factor activity);GO:0043565(sequence-specific DNA binding);GO:0006355(regulation of transcription, DNA-dependent)	-	[K] Transcription factor HEX, contains HOX and HALZ domains	ATHB-15,ATHB15,CNA,ICU4	3	89.5497	979	0	0.0371945
	gma-MIR166l-p3	TCGGACCAGGCTTCATTTCCC	Glyma.08G201900.2	Homeobox-leucine zipper family protein / lipid-binding START domain-containing protein	GO:0003700(sequence-specific DNA binding transcription factor activity);GO:0043565(sequence-specific DNA binding);GO:0006355(regulation of transcription, DNA-dependent)	-	-	ATHB-15,ATHB15,CNA,ICU4	3	97.6906	898	0	0.0371945
	gma-MIR166l-p3	TCGGACCAGGCTTCATTTCCC	Glyma.08G202000.1	Homeobox-leucine zipper family protein / lipid-binding START domain-containing protein	GO:0003700(sequence-specific DNA binding transcription factor activity);GO:0043565(sequence-specific DNA binding);GO:0006355(regulation of transcription, DNA-dependent)	-	-	ATHB-15,ATHB15,CNA,ICU4	3	89.5497	789	0	0.0371945
	gma-MIR166l-p3	TCGGACCAGGCTTCATTTCCC	Glyma.08G202000.2	Homeobox-leucine zipper family protein / lipid-binding START domain-containing protein	-	-	-	ATHB-15,ATHB15,CNA,ICU4	3	81.4088	833	0	0.0371945
	gma-MIR166l-p3	TCGGACCAGGCTTCATTTCCC	Glyma.08G202000.3	Homeobox-leucine zipper family protein / lipid-binding START domain-containing protein	GO:0003700(sequence-specific DNA binding transcription factor activity);GO:0043565(sequence-specific DNA binding);GO:0006355(regulation of transcription, DNA-dependent)	-	-	ATHB-15,ATHB15,CNA,ICU4	3	89.5497	821	0	0.0371945
	gma-MIR166l-p3	TCGGACCAGGCTTCATTTCCC	Glyma.08G202000.4	Homeobox-leucine zipper family protein / lipid-binding START domain-containing protein	-	-	-	ATHB-15,ATHB15,CNA,ICU4	3	89.5497	801	0	0.0371945
	gma-MIR166l-p3	TCGGACCAGGCTTCATTTCCC	Glyma.08G202000.5	Homeobox-leucine zipper family protein / lipid-binding START domain-containing protein	-	-	-	ATHB-15,ATHB15,CNA,ICU4	3	97.6906	801	0	0.0371945
	gma-MIR166l-p3	TCGGACCAGGCTTCATTTCCC	Glyma.08G202000.6	Homeobox-leucine zipper family protein / lipid-binding START domain-containing protein	GO:0003700(sequence-specific DNA binding transcription factor activity);GO:0043565(sequence-specific DNA binding);GO:0006355(regulation of transcription, DNA-dependent)	-	-	ATHB-15,ATHB15,CNA,ICU4	3	105.831	789	0	0.0371945
	gma-MIR166l-p3	TCGGACCAGGCTTCATTTCCC	Glyma.11G145800.1	Homeobox-leucine zipper family protein / lipid-binding START domain-containing protein	GO:0003700(sequence-specific DNA binding transcription factor activity);GO:0043565(sequence-specific DNA binding);GO:0006355(regulation of transcription, DNA-dependent)	-	[K] Transcription factor HEX, contains HOX and HALZ domains	IFL,IFL1,REV	3.5	732.679	1263	0	0.0304125
	gma-MIR166l-p3	TCGGACCAGGCTTCATTTCCC	Glyma.12G075800.1	Homeobox-leucine zipper family protein / lipid-binding START domain-containing protein	GO:0003700(sequence-specific DNA binding transcription factor activity);GO:0043565(sequence-specific DNA binding);GO:0006355(regulation of transcription, DNA-dependent)	-	[K] Transcription factor HEX, contains HOX and HALZ domains	IFL,IFL1,REV	3.5	732.679	1281	0	0.0304125
	gma-MIR166l-p3	TCGGACCAGGCTTCATTTCCC	Glyma.09G023600.1	Homeobox-leucine zipper family protein / lipid-binding START domain-containing protein	GO:0003700(sequence-specific DNA binding transcription factor activity);GO:0043565(sequence-specific DNA binding);GO:0006355(regulation of transcription, DNA-dependent)	-	[K] Transcription factor HEX, contains HOX and HALZ domains	ATHB-14,ATHB14,PHB,PHB-1D	3.5	135.681	1183	2	0.831747
	gma-MIR166l-p3	TCGGACCAGGCTTCATTTCCC	Glyma.09G023600.2	Homeobox-leucine zipper family protein / lipid-binding START domain-containing protein	GO:0003700(sequence-specific DNA binding transcription factor activity);GO:0043565(sequence-specific DNA binding);GO:0006355(regulation of transcription, DNA-dependent)	-	[K] Transcription factor HEX, contains HOX and HALZ domains	ATHB-14,ATHB14,PHB,PHB-1D	3.5	135.681	1183	2	0.831747
	gma-MIR166l-p3	TCGGACCAGGCTTCATTTCCC	Glyma.15G129700.1	Homeobox-leucine zipper family protein / lipid-binding START domain-containing protein	GO:0003700(sequence-specific DNA binding transcription factor activity);GO:0043565(sequence-specific DNA binding);GO:0006355(regulation of transcription, DNA-dependent)	-	[K] Transcription factor HEX, contains HOX and HALZ domains	ATHB-14,ATHB14,PHB,PHB-1D	3.5	8.14088	911	4	0.707338
	gma-miR166m	TCGGACCAGGCTTCATTCCCC	Glyma.05G166400.1	Homeobox-leucine zipper family protein / lipid-binding START domain-containing protein	GO:0003700(sequence-specific DNA binding transcription factor activity);GO:0043565(sequence-specific DNA binding);GO:0006355(regulation of transcription, DNA-dependent)	-	[K] Transcription factor HEX, contains HOX and HALZ domains	ATHB-14,ATHB14,PHB,PHB-1D	3	127.54	1077	0	0.0341485
	gma-miR166m	TCGGACCAGGCTTCATTCCCC	Glyma.05G166400.2	Homeobox-leucine zipper family protein / lipid-binding START domain-containing protein	-	-	-	ATHB-14,ATHB14,PHB,PHB-1D	3	127.54	441	0	0.0341485
	gma-miR166m	TCGGACCAGGCTTCATTCCCC	Glyma.07G016500.1	Homeobox-leucine zipper family protein / lipid-binding START domain-containing protein	GO:0003700(sequence-specific DNA binding transcription factor activity);GO:0043565(sequence-specific DNA binding);GO:0006355(regulation of transcription, DNA-dependent)	-	-	ATHB-15,ATHB15,CNA,ICU4	2.5	97.6906	919	0	0.0412408
	gma-miR166m	TCGGACCAGGCTTCATTCCCC	Glyma.07G016700.1	Homeobox-leucine zipper family protein / lipid-binding START domain-containing protein	GO:0003700(sequence-specific DNA binding transcription factor activity);GO:0043565(sequence-specific DNA binding);GO:0006355(regulation of transcription, DNA-dependent)	-	[K] Transcription factor HEX, contains HOX and HALZ domains	ATHB-15,ATHB15,CNA,ICU4	2.5	97.6906	709	0	0.0412408
	gma-miR166m	TCGGACCAGGCTTCATTCCCC	Glyma.07G016700.2	Homeobox-leucine zipper family protein / lipid-binding START domain-containing protein	-	-	-	ATHB-15,ATHB15,CNA,ICU4	2.5	89.5497	655	0	0.0412408
	gma-miR166m	TCGGACCAGGCTTCATTCCCC	Glyma.08G124400.1	Homeobox-leucine zipper family protein / lipid-binding START domain-containing protein	GO:0003700(sequence-specific DNA binding transcription factor activity);GO:0043565(sequence-specific DNA binding);GO:0006355(regulation of transcription, DNA-dependent)	-	[K] Transcription factor HEX, contains HOX and HALZ domains	ATHB-14,ATHB14,PHB,PHB-1D	3	135.681	1072	0	0.0341485
	gma-miR166m	TCGGACCAGGCTTCATTCCCC	Glyma.08G124400.2	Homeobox-leucine zipper family protein / lipid-binding START domain-containing protein	GO:0003700(sequence-specific DNA binding transcription factor activity);GO:0043565(sequence-specific DNA binding);GO:0006355(regulation of transcription, DNA-dependent)	-	[K] Transcription factor HEX, contains HOX and HALZ domains	ATHB-14,ATHB14,PHB,PHB-1D	3	135.681	1072	0	0.0341485
	gma-miR166m	TCGGACCAGGCTTCATTCCCC	Glyma.08G201900.1	Homeobox-leucine zipper family protein / lipid-binding START domain-containing protein	GO:0003700(sequence-specific DNA binding transcription factor activity);GO:0043565(sequence-specific DNA binding);GO:0006355(regulation of transcription, DNA-dependent)	-	[K] Transcription factor HEX, contains HOX and HALZ domains	ATHB-15,ATHB15,CNA,ICU4	2.5	89.5497	979	0	0.0412408
	gma-miR166m	TCGGACCAGGCTTCATTCCCC	Glyma.08G201900.2	Homeobox-leucine zipper family protein / lipid-binding START domain-containing protein	GO:0003700(sequence-specific DNA binding transcription factor activity);GO:0043565(sequence-specific DNA binding);GO:0006355(regulation of transcription, DNA-dependent)	-	-	ATHB-15,ATHB15,CNA,ICU4	2.5	97.6906	898	0	0.0412408
	gma-miR166m	TCGGACCAGGCTTCATTCCCC	Glyma.08G202000.1	Homeobox-leucine zipper family protein / lipid-binding START domain-containing protein	GO:0003700(sequence-specific DNA binding transcription factor activity);GO:0043565(sequence-specific DNA binding);GO:0006355(regulation of transcription, DNA-dependent)	-	-	ATHB-15,ATHB15,CNA,ICU4	2.5	89.5497	789	0	0.0412408
	gma-miR166m	TCGGACCAGGCTTCATTCCCC	Glyma.08G202000.2	Homeobox-leucine zipper family protein / lipid-binding START domain-containing protein	-	-	-	ATHB-15,ATHB15,CNA,ICU4	2.5	81.4088	833	0	0.0412408
	gma-miR166m	TCGGACCAGGCTTCATTCCCC	Glyma.08G202000.3	Homeobox-leucine zipper family protein / lipid-binding START domain-containing protein	GO:0003700(sequence-specific DNA binding transcription factor activity);GO:0043565(sequence-specific DNA binding);GO:0006355(regulation of transcription, DNA-dependent)	-	-	ATHB-15,ATHB15,CNA,ICU4	2.5	89.5497	821	0	0.0412408
	gma-miR166m	TCGGACCAGGCTTCATTCCCC	Glyma.08G202000.4	Homeobox-leucine zipper family protein / lipid-binding START domain-containing protein	-	-	-	ATHB-15,ATHB15,CNA,ICU4	2.5	89.5497	801	0	0.0412408
	gma-miR166m	TCGGACCAGGCTTCATTCCCC	Glyma.08G202000.5	Homeobox-leucine zipper family protein / lipid-binding START domain-containing protein	-	-	-	ATHB-15,ATHB15,CNA,ICU4	2.5	97.6906	801	0	0.0412408
	gma-miR166m	TCGGACCAGGCTTCATTCCCC	Glyma.08G202000.6	Homeobox-leucine zipper family protein / lipid-binding START domain-containing protein	GO:0003700(sequence-specific DNA binding transcription factor activity);GO:0043565(sequence-specific DNA binding);GO:0006355(regulation of transcription, DNA-dependent)	-	-	ATHB-15,ATHB15,CNA,ICU4	2.5	105.831	789	0	0.0412408
	gma-miR166m	TCGGACCAGGCTTCATTCCCC	Glyma.11G145800.1	Homeobox-leucine zipper family protein / lipid-binding START domain-containing protein	GO:0003700(sequence-specific DNA binding transcription factor activity);GO:0043565(sequence-specific DNA binding);GO:0006355(regulation of transcription, DNA-dependent)	-	[K] Transcription factor HEX, contains HOX and HALZ domains	IFL,IFL1,REV	3	732.679	1263	0	0.0341485
	gma-miR166m	TCGGACCAGGCTTCATTCCCC	Glyma.12G075800.1	Homeobox-leucine zipper family protein / lipid-binding START domain-containing protein	GO:0003700(sequence-specific DNA binding transcription factor activity);GO:0043565(sequence-specific DNA binding);GO:0006355(regulation of transcription, DNA-dependent)	-	[K] Transcription factor HEX, contains HOX and HALZ domains	IFL,IFL1,REV	3	732.679	1281	0	0.0341485
	gma-miR166m	TCGGACCAGGCTTCATTCCCC	Glyma.09G023600.1	Homeobox-leucine zipper family protein / lipid-binding START domain-containing protein	GO:0003700(sequence-specific DNA binding transcription factor activity);GO:0043565(sequence-specific DNA binding);GO:0006355(regulation of transcription, DNA-dependent)	-	[K] Transcription factor HEX, contains HOX and HALZ domains	ATHB-14,ATHB14,PHB,PHB-1D	3	135.681	1183	2	0.865349
	gma-miR166m	TCGGACCAGGCTTCATTCCCC	Glyma.09G023600.2	Homeobox-leucine zipper family protein / lipid-binding START domain-containing protein	GO:0003700(sequence-specific DNA binding transcription factor activity);GO:0043565(sequence-specific DNA binding);GO:0006355(regulation of transcription, DNA-dependent)	-	[K] Transcription factor HEX, contains HOX and HALZ domains	ATHB-14,ATHB14,PHB,PHB-1D	3	135.681	1183	2	0.865349
	gma-miR166m	TCGGACCAGGCTTCATTCCCC	Glyma.15G129700.1	Homeobox-leucine zipper family protein / lipid-binding START domain-containing protein	GO:0003700(sequence-specific DNA binding transcription factor activity);GO:0043565(sequence-specific DNA binding);GO:0006355(regulation of transcription, DNA-dependent)	-	[K] Transcription factor HEX, contains HOX and HALZ domains	ATHB-14,ATHB14,PHB,PHB-1D	3	8.14088	911	4	0.749007
gma-miR167	gma-miR167e	TGAAGCTGCCAGCATGATCTTA	Glyma.15G005300.1	zinc finger (C3HC4-type RING finger) family protein	GO:0046872(metal ion binding);GO:0008270(zinc ion binding);GO:0005515(protein binding)	-	[R] Cytoplasmic Zn-finger protein BRAP2 (BRCA1 associated protein)	BRIZ2	4	2605.08	1630	0	0.0073431
gma-miR169	gma-MIR169b-p3	GCAAGTCATCTTTGGCTAC	Glyma.U037800.1	basic helix-loop-helix (bHLH) DNA-binding superfamily protein	GO:0046983(protein dimerization activity)	-	-		3.5	27.1363	2677	4	0.960813
	gma-MIR169b-p3	GCAAGTCATCTTTGGCTAC	Glyma.09G168900.1	glutamate decarboxylase 5	GO:0008152(metabolic process);GO:0016831(carboxy-lyase activity);GO:0030170(pyridoxal phosphate binding);GO:0019752(carboxylic acid metabolic process)	ko00250(Alanine, aspartate and glutamate metabolism);ko00410(beta-Alanine metabolism);ko00430(Taurine and hypotaurine metabolism);ko00650(Butanoate metabolism);ko04940(Type I diabetes mellitus)	[E] Glutamate decarboxylase/sphingosine phosphate lyase	GAD5	2	81.4088	988	2	0.789759
	gma-MIR169b-p3	GCAAGTCATCTTTGGCTAC	Glyma.16G218500.1	glutamate decarboxylase 5	GO:0016831(carboxy-lyase activity);GO:0030170(pyridoxal phosphate binding);GO:0019752(carboxylic acid metabolic process)	ko00250(Alanine, aspartate and glutamate metabolism);ko00410(beta-Alanine metabolism);ko00430(Taurine and hypotaurine metabolism);ko00650(Butanoate metabolism);ko04940(Type I diabetes mellitus)	[E] Glutamate decarboxylase/sphingosine phosphate lyase	GAD5	2	81.4088	1130	2	0.789759
	gma-miR169a	CAGCCAAGGATGACTTGCCGG	Glyma.05G235500.1	jasmonate-zim-domain protein 3	-	-	-	JAI3,JAZ3,TIFY6B	4	40.7044	1169	2	0.98112
	gma-miR169a	CAGCCAAGGATGACTTGCCGG	Glyma.05G235500.2	jasmonate-zim-domain protein 3	-	-	-	JAI3,JAZ3,TIFY6B	4	48.8453	1070	2	0.98112
	gma-miR169a	CAGCCAAGGATGACTTGCCGG	Glyma.05G235500.3	jasmonate-zim-domain protein 3	-	-	-	JAI3,JAZ3,TIFY6B	4	56.9862	1091	2	0.98112
	gma-miR169a	CAGCCAAGGATGACTTGCCGG	Glyma.05G235500.4	jasmonate-zim-domain protein 3	-	-	-	JAI3,JAZ3,TIFY6B	4	48.8453	1160	2	0.98112
	gma-miR169a	CAGCCAAGGATGACTTGCCGG	Glyma.05G235500.5	jasmonate-zim-domain protein 3	-	-	-	JAI3,JAZ3,TIFY6B	4	56.9862	1163	2	0.98112
	gma-miR169a	CAGCCAAGGATGACTTGCCGG	Glyma.08G043000.1	jasmonate-zim-domain protein 3	-	-	-	JAI3,JAZ3,TIFY6B	4	48.8453	1156	2	0.98112
	gma-miR169a	CAGCCAAGGATGACTTGCCGG	Glyma.08G043000.2	jasmonate-zim-domain protein 3	-	-	-	JAI3,JAZ3,TIFY6B	4	48.8453	1156	2	0.98112
	gma-miR169a	CAGCCAAGGATGACTTGCCGG	Glyma.08G043000.3	jasmonate-zim-domain protein 3	-	-	-	JAI3,JAZ3,TIFY6B	4	56.9862	1189	2	0.98112
	gma-miR169a	CAGCCAAGGATGACTTGCCGG	Glyma.08G043000.4	jasmonate-zim-domain protein 3	-	-	-	JAI3,JAZ3,TIFY6B	4	56.9862	1347	2	0.98112
	gma-MIR169b-p3	GCAAGTCATCTTTGGCTAC	Glyma.08G269700.1	LAG1 longevity assurance homolog 3	GO:0016021(integral to membrane)	-	[U] Protein transporter of the TRAM (translocating chain-associating membrane) superfamily	LAG13	4	16.2818	1098	4	0.994897
	gma-MIR169b-p3	GCAAGTCATCTTTGGCTAC	Glyma.16G091200.4	LAG1 longevity assurance homolog 3	GO:0016021(integral to membrane)	-	[U] Protein transporter of the TRAM (translocating chain-associating membrane) superfamily	LAG13	4	16.2818	1247	4	0.994897
	gma-MIR169b-p3	GCAAGTCATCTTTGGCTAC	Glyma.19G188300.1	Modifier of rudimentary (Mod(r)) protein	-	-	[S] Uncharacterized conserved protein		4	40.7044	805	4	0.994897
	gma-MIR169b-p3	GCAAGTCATCTTTGGCTAC	Glyma.19G188300.2	Modifier of rudimentary (Mod(r)) protein	-	-	[S] Uncharacterized conserved protein		4	40.7044	931	4	0.994897
	gma-miR169a	CAGCCAAGGATGACTTGCCGG	Glyma.08G335900.1	nuclear factor Y, subunit A1	GO:0003700(sequence-specific DNA binding transcription factor activity);GO:0006355(regulation of transcription, DNA-dependent)	-	[K] CCAAT-binding factor, subunit B (HAP2)	ATHAP2A,EMB2220,HAP2A,NF-YA1	4	488.453	1358	2	0.98112
	gma-miR169b	CAGCCAAGGATGACTTGCCGA	Glyma.08G335900.1	nuclear factor Y, subunit A1	GO:0003700(sequence-specific DNA binding transcription factor activity);GO:0006355(regulation of transcription, DNA-dependent)	-	[K] CCAAT-binding factor, subunit B (HAP2)	ATHAP2A,EMB2220,HAP2A,NF-YA1	4	488.453	1358	2	0.572857
	gma-miR169c	AAGCCAAGGATGACTTGCCGA	Glyma.08G335900.1	nuclear factor Y, subunit A1	GO:0003700(sequence-specific DNA binding transcription factor activity);GO:0006355(regulation of transcription, DNA-dependent)	-	[K] CCAAT-binding factor, subunit B (HAP2)	ATHAP2A,EMB2220,HAP2A,NF-YA1	3	488.453	1358	2	0.999868
	gma-miR169a	CAGCCAAGGATGACTTGCCGG	Glyma.09G068400.2	nuclear factor Y, subunit A3	GO:0003700(sequence-specific DNA binding transcription factor activity);GO:0006355(regulation of transcription, DNA-dependent)	-	-	ATHAP2C,HAP2C,NF-YA3	3	16.2818	920	2	0.999432
	gma-miR169a	CAGCCAAGGATGACTTGCCGG	Glyma.09G068400.8	nuclear factor Y, subunit A3	GO:0003700(sequence-specific DNA binding transcription factor activity);GO:0006355(regulation of transcription, DNA-dependent)	-	-	ATHAP2C,HAP2C,NF-YA3	3	16.2818	838	2	0.999432
	gma-miR169a	CAGCCAAGGATGACTTGCCGG	Glyma.15G173300.1	nuclear factor Y, subunit A3	GO:0003700(sequence-specific DNA binding transcription factor activity);GO:0006355(regulation of transcription, DNA-dependent)	-	-	ATHAP2C,HAP2C,NF-YA3	3	16.2818	1129	2	0.999432
	gma-miR169a	CAGCCAAGGATGACTTGCCGG	Glyma.15G173300.2	nuclear factor Y, subunit A3	GO:0003700(sequence-specific DNA binding transcription factor activity);GO:0006355(regulation of transcription, DNA-dependent)	-	-	ATHAP2C,HAP2C,NF-YA3	3	16.2818	1037	2	0.999432
	gma-miR169a	CAGCCAAGGATGACTTGCCGG	Glyma.09G068400.4	nuclear factor Y, subunit A3	GO:0003700(sequence-specific DNA binding transcription factor activity);GO:0006355(regulation of transcription, DNA-dependent)	-	-	ATHAP2C,HAP2C,NF-YA3	3	16.2818	1045	3	0.779578
	gma-miR169a	CAGCCAAGGATGACTTGCCGG	Glyma.09G068400.5	nuclear factor Y, subunit A3	GO:0003700(sequence-specific DNA binding transcription factor activity);GO:0006355(regulation of transcription, DNA-dependent)	-	-	ATHAP2C,HAP2C,NF-YA3	3	16.2818	1224	3	0.779578
	gma-miR169a	CAGCCAAGGATGACTTGCCGG	Glyma.15G173300.3	nuclear factor Y, subunit A3	GO:0003700(sequence-specific DNA binding transcription factor activity);GO:0006355(regulation of transcription, DNA-dependent)	-	-	ATHAP2C,HAP2C,NF-YA3	3	16.2818	913	3	0.779578
	gma-miR169a	CAGCCAAGGATGACTTGCCGG	Glyma.09G068400.1	nuclear factor Y, subunit A3	GO:0003700(sequence-specific DNA binding transcription factor activity);GO:0006355(regulation of transcription, DNA-dependent)	-	-	ATHAP2C,HAP2C,NF-YA3	3	8.14088	1275	4	0.994214
	gma-miR169a	CAGCCAAGGATGACTTGCCGG	Glyma.09G068400.3	nuclear factor Y, subunit A3	GO:0003700(sequence-specific DNA binding transcription factor activity);GO:0006355(regulation of transcription, DNA-dependent)	-	-	ATHAP2C,HAP2C,NF-YA3	3	8.14088	1000	4	0.994214
	gma-miR169a	CAGCCAAGGATGACTTGCCGG	Glyma.09G068400.6	nuclear factor Y, subunit A3	GO:0003700(sequence-specific DNA binding transcription factor activity);GO:0006355(regulation of transcription, DNA-dependent)	-	-	ATHAP2C,HAP2C,NF-YA3	3	8.14088	1038	4	0.994214
	gma-miR169a	CAGCCAAGGATGACTTGCCGG	Glyma.09G068400.7	nuclear factor Y, subunit A3	GO:0003700(sequence-specific DNA binding transcription factor activity);GO:0006355(regulation of transcription, DNA-dependent)	-	-	ATHAP2C,HAP2C,NF-YA3	3	8.14088	892	4	0.994214
	gma-miR169a	CAGCCAAGGATGACTTGCCGG	Glyma.13G107900.1	nuclear factor Y, subunit A3	GO:0003700(sequence-specific DNA binding transcription factor activity);GO:0006355(regulation of transcription, DNA-dependent)	-	-	ATHAP2C,HAP2C,NF-YA3	2.5	16.2818	1064	4	0.715398
	gma-miR169b	CAGCCAAGGATGACTTGCCGA	Glyma.09G068400.2	nuclear factor Y, subunit A3	GO:0003700(sequence-specific DNA binding transcription factor activity);GO:0006355(regulation of transcription, DNA-dependent)	-	-	ATHAP2C,HAP2C,NF-YA3	3	16.2818	920	2	0.999993
	gma-miR169b	CAGCCAAGGATGACTTGCCGA	Glyma.09G068400.8	nuclear factor Y, subunit A3	GO:0003700(sequence-specific DNA binding transcription factor activity);GO:0006355(regulation of transcription, DNA-dependent)	-	-	ATHAP2C,HAP2C,NF-YA3	3	16.2818	838	2	0.999993
	gma-miR169b	CAGCCAAGGATGACTTGCCGA	Glyma.15G173300.1	nuclear factor Y, subunit A3	GO:0003700(sequence-specific DNA binding transcription factor activity);GO:0006355(regulation of transcription, DNA-dependent)	-	-	ATHAP2C,HAP2C,NF-YA3	3	16.2818	1129	2	0.999993
	gma-miR169b	CAGCCAAGGATGACTTGCCGA	Glyma.15G173300.2	nuclear factor Y, subunit A3	GO:0003700(sequence-specific DNA binding transcription factor activity);GO:0006355(regulation of transcription, DNA-dependent)	-	-	ATHAP2C,HAP2C,NF-YA3	3	16.2818	1037	2	0.999993
	gma-miR169b	CAGCCAAGGATGACTTGCCGA	Glyma.09G068400.4	nuclear factor Y, subunit A3	GO:0003700(sequence-specific DNA binding transcription factor activity);GO:0006355(regulation of transcription, DNA-dependent)	-	-	ATHAP2C,HAP2C,NF-YA3	3	16.2818	1045	3	0.909046
	gma-miR169b	CAGCCAAGGATGACTTGCCGA	Glyma.09G068400.5	nuclear factor Y, subunit A3	GO:0003700(sequence-specific DNA binding transcription factor activity);GO:0006355(regulation of transcription, DNA-dependent)	-	-	ATHAP2C,HAP2C,NF-YA3	3	16.2818	1224	3	0.909046
	gma-miR169b	CAGCCAAGGATGACTTGCCGA	Glyma.15G173300.3	nuclear factor Y, subunit A3	GO:0003700(sequence-specific DNA binding transcription factor activity);GO:0006355(regulation of transcription, DNA-dependent)	-	-	ATHAP2C,HAP2C,NF-YA3	3	16.2818	913	3	0.909046
	gma-miR169b	CAGCCAAGGATGACTTGCCGA	Glyma.09G068400.1	nuclear factor Y, subunit A3	GO:0003700(sequence-specific DNA binding transcription factor activity);GO:0006355(regulation of transcription, DNA-dependent)	-	-	ATHAP2C,HAP2C,NF-YA3	3	8.14088	1275	4	0.999717
	gma-miR169b	CAGCCAAGGATGACTTGCCGA	Glyma.09G068400.3	nuclear factor Y, subunit A3	GO:0003700(sequence-specific DNA binding transcription factor activity);GO:0006355(regulation of transcription, DNA-dependent)	-	-	ATHAP2C,HAP2C,NF-YA3	3	8.14088	1000	4	0.999717
	gma-miR169b	CAGCCAAGGATGACTTGCCGA	Glyma.09G068400.6	nuclear factor Y, subunit A3	GO:0003700(sequence-specific DNA binding transcription factor activity);GO:0006355(regulation of transcription, DNA-dependent)	-	-	ATHAP2C,HAP2C,NF-YA3	3	8.14088	1038	4	0.999717
	gma-miR169b	CAGCCAAGGATGACTTGCCGA	Glyma.09G068400.7	nuclear factor Y, subunit A3	GO:0003700(sequence-specific DNA binding transcription factor activity);GO:0006355(regulation of transcription, DNA-dependent)	-	-	ATHAP2C,HAP2C,NF-YA3	3	8.14088	892	4	0.999717
	gma-miR169b	CAGCCAAGGATGACTTGCCGA	Glyma.13G107900.1	nuclear factor Y, subunit A3	GO:0003700(sequence-specific DNA binding transcription factor activity);GO:0006355(regulation of transcription, DNA-dependent)	-	-	ATHAP2C,HAP2C,NF-YA3	3.5	16.2818	1064	4	0.634077
	gma-miR169c	AAGCCAAGGATGACTTGCCGA	Glyma.09G068400.2	nuclear factor Y, subunit A3	GO:0003700(sequence-specific DNA binding transcription factor activity);GO:0006355(regulation of transcription, DNA-dependent)	-	-	ATHAP2C,HAP2C,NF-YA3	2	16.2818	920	2	0.971691
	gma-miR169c	AAGCCAAGGATGACTTGCCGA	Glyma.09G068400.8	nuclear factor Y, subunit A3	GO:0003700(sequence-specific DNA binding transcription factor activity);GO:0006355(regulation of transcription, DNA-dependent)	-	-	ATHAP2C,HAP2C,NF-YA3	2	16.2818	838	2	0.971691
	gma-miR169c	AAGCCAAGGATGACTTGCCGA	Glyma.15G173300.1	nuclear factor Y, subunit A3	GO:0003700(sequence-specific DNA binding transcription factor activity);GO:0006355(regulation of transcription, DNA-dependent)	-	-	ATHAP2C,HAP2C,NF-YA3	2	16.2818	1129	2	0.971691
	gma-miR169c	AAGCCAAGGATGACTTGCCGA	Glyma.15G173300.2	nuclear factor Y, subunit A3	GO:0003700(sequence-specific DNA binding transcription factor activity);GO:0006355(regulation of transcription, DNA-dependent)	-	-	ATHAP2C,HAP2C,NF-YA3	2	16.2818	1037	2	0.971691
	gma-miR169c	AAGCCAAGGATGACTTGCCGA	Glyma.09G068400.4	nuclear factor Y, subunit A3	GO:0003700(sequence-specific DNA binding transcription factor activity);GO:0006355(regulation of transcription, DNA-dependent)	-	-	ATHAP2C,HAP2C,NF-YA3	2	16.2818	1045	3	0.513866
	gma-miR169c	AAGCCAAGGATGACTTGCCGA	Glyma.09G068400.5	nuclear factor Y, subunit A3	GO:0003700(sequence-specific DNA binding transcription factor activity);GO:0006355(regulation of transcription, DNA-dependent)	-	-	ATHAP2C,HAP2C,NF-YA3	2	16.2818	1224	3	0.513866
	gma-miR169c	AAGCCAAGGATGACTTGCCGA	Glyma.15G173300.3	nuclear factor Y, subunit A3	GO:0003700(sequence-specific DNA binding transcription factor activity);GO:0006355(regulation of transcription, DNA-dependent)	-	-	ATHAP2C,HAP2C,NF-YA3	2	16.2818	913	3	0.513866
	gma-miR169c	AAGCCAAGGATGACTTGCCGA	Glyma.09G068400.1	nuclear factor Y, subunit A3	GO:0003700(sequence-specific DNA binding transcription factor activity);GO:0006355(regulation of transcription, DNA-dependent)	-	-	ATHAP2C,HAP2C,NF-YA3	2	8.14088	1275	4	0.914349
	gma-miR169c	AAGCCAAGGATGACTTGCCGA	Glyma.09G068400.3	nuclear factor Y, subunit A3	GO:0003700(sequence-specific DNA binding transcription factor activity);GO:0006355(regulation of transcription, DNA-dependent)	-	-	ATHAP2C,HAP2C,NF-YA3	2	8.14088	1000	4	0.914349
	gma-miR169c	AAGCCAAGGATGACTTGCCGA	Glyma.09G068400.6	nuclear factor Y, subunit A3	GO:0003700(sequence-specific DNA binding transcription factor activity);GO:0006355(regulation of transcription, DNA-dependent)	-	-	ATHAP2C,HAP2C,NF-YA3	2	8.14088	1038	4	0.914349
	gma-miR169c	AAGCCAAGGATGACTTGCCGA	Glyma.09G068400.7	nuclear factor Y, subunit A3	GO:0003700(sequence-specific DNA binding transcription factor activity);GO:0006355(regulation of transcription, DNA-dependent)	-	-	ATHAP2C,HAP2C,NF-YA3	2	8.14088	892	4	0.914349
	gma-miR169c	AAGCCAAGGATGACTTGCCGA	Glyma.13G107900.1	nuclear factor Y, subunit A3	GO:0003700(sequence-specific DNA binding transcription factor activity);GO:0006355(regulation of transcription, DNA-dependent)	-	-	ATHAP2C,HAP2C,NF-YA3	2.5	16.2818	1064	4	0.959703
	gma-miR169a	CAGCCAAGGATGACTTGCCGG	Glyma.15G173300.4	nuclear factor Y, subunit A5	GO:0003700(sequence-specific DNA binding transcription factor activity);GO:0006355(regulation of transcription, DNA-dependent)	-	-	NF-YA5,NFYA5	3	16.2818	674	2	0.999432
	gma-miR169a	CAGCCAAGGATGACTTGCCGG	Glyma.17G051400.2	nuclear factor Y, subunit A5	GO:0003700(sequence-specific DNA binding transcription factor activity);GO:0006355(regulation of transcription, DNA-dependent)	-	-	NF-YA5,NFYA5	2.5	16.2818	1190	4	0.715398
	gma-miR169a	CAGCCAAGGATGACTTGCCGG	Glyma.17G051400.4	nuclear factor Y, subunit A5	GO:0003700(sequence-specific DNA binding transcription factor activity);GO:0006355(regulation of transcription, DNA-dependent)	-	-	NF-YA5,NFYA5	2.5	16.2818	796	4	0.715398
	gma-miR169b	CAGCCAAGGATGACTTGCCGA	Glyma.15G173300.4	nuclear factor Y, subunit A5	GO:0003700(sequence-specific DNA binding transcription factor activity);GO:0006355(regulation of transcription, DNA-dependent)	-	-	NF-YA5,NFYA5	3	16.2818	674	2	0.999993
	gma-miR169b	CAGCCAAGGATGACTTGCCGA	Glyma.17G051400.2	nuclear factor Y, subunit A5	GO:0003700(sequence-specific DNA binding transcription factor activity);GO:0006355(regulation of transcription, DNA-dependent)	-	-	NF-YA5,NFYA5	3.5	16.2818	1190	4	0.634077
	gma-miR169b	CAGCCAAGGATGACTTGCCGA	Glyma.17G051400.4	nuclear factor Y, subunit A5	GO:0003700(sequence-specific DNA binding transcription factor activity);GO:0006355(regulation of transcription, DNA-dependent)	-	-	NF-YA5,NFYA5	3.5	16.2818	796	4	0.634077
	gma-miR169c	AAGCCAAGGATGACTTGCCGA	Glyma.15G173300.4	nuclear factor Y, subunit A5	GO:0003700(sequence-specific DNA binding transcription factor activity);GO:0006355(regulation of transcription, DNA-dependent)	-	-	NF-YA5,NFYA5	2	16.2818	674	2	0.971691
	gma-miR169c	AAGCCAAGGATGACTTGCCGA	Glyma.17G051400.2	nuclear factor Y, subunit A5	GO:0003700(sequence-specific DNA binding transcription factor activity);GO:0006355(regulation of transcription, DNA-dependent)	-	-	NF-YA5,NFYA5	2.5	16.2818	1190	4	0.959703
	gma-miR169c	AAGCCAAGGATGACTTGCCGA	Glyma.17G051400.4	nuclear factor Y, subunit A5	GO:0003700(sequence-specific DNA binding transcription factor activity);GO:0006355(regulation of transcription, DNA-dependent)	-	-	NF-YA5,NFYA5	2.5	16.2818	796	4	0.959703
	gma-miR169a	CAGCCAAGGATGACTTGCCGG	Glyma.17G051400.1	nuclear factor Y, subunit A8	GO:0003700(sequence-specific DNA binding transcription factor activity);GO:0006355(regulation of transcription, DNA-dependent)	-	-	NF-YA8	2.5	16.2818	1359	4	0.715398
	gma-miR169a	CAGCCAAGGATGACTTGCCGG	Glyma.17G051400.3	nuclear factor Y, subunit A8	GO:0003700(sequence-specific DNA binding transcription factor activity);GO:0006355(regulation of transcription, DNA-dependent)	-	-	NF-YA8	2.5	16.2818	1262	4	0.715398
	gma-miR169b	CAGCCAAGGATGACTTGCCGA	Glyma.17G051400.1	nuclear factor Y, subunit A8	GO:0003700(sequence-specific DNA binding transcription factor activity);GO:0006355(regulation of transcription, DNA-dependent)	-	-	NF-YA8	3.5	16.2818	1359	4	0.634077
	gma-miR169b	CAGCCAAGGATGACTTGCCGA	Glyma.17G051400.3	nuclear factor Y, subunit A8	GO:0003700(sequence-specific DNA binding transcription factor activity);GO:0006355(regulation of transcription, DNA-dependent)	-	-	NF-YA8	3.5	16.2818	1262	4	0.634077
	gma-miR169c	AAGCCAAGGATGACTTGCCGA	Glyma.17G051400.1	nuclear factor Y, subunit A8	GO:0003700(sequence-specific DNA binding transcription factor activity);GO:0006355(regulation of transcription, DNA-dependent)	-	-	NF-YA8	2.5	16.2818	1359	4	0.959703
	gma-miR169c	AAGCCAAGGATGACTTGCCGA	Glyma.17G051400.3	nuclear factor Y, subunit A8	GO:0003700(sequence-specific DNA binding transcription factor activity);GO:0006355(regulation of transcription, DNA-dependent)	-	-	NF-YA8	2.5	16.2818	1262	4	0.959703
	gma-MIR169b-p3	GCAAGTCATCTTTGGCTAC	Glyma.09G076900.1	RmlC-like cupins superfamily protein	-	-	-		3	54.2725	148	2	0.981869
	gma-MIR169b-p3	GCAAGTCATCTTTGGCTAC	Glyma.10G177000.1	RmlC-like cupins superfamily protein	-	-	-		3	54.2725	375	2	0.981869
	gma-MIR169b-p3	GCAAGTCATCTTTGGCTAC	Glyma.20G213200.1	RmlC-like cupins superfamily protein	-	-	-		3	54.2725	379	2	0.981869
	gma-MIR169b-p3	GCAAGTCATCTTTGGCTAC	Glyma.10G014700.1	thioredoxin family protein	GO:0045454(cell redox homeostasis);GO:0005783(endoplasmic reticulum)	-	[O] Thioredoxin/protein disulfide isomerase	ATPDI11,ATPDIL2-1,MEE30,PDI11,UNE5	4	13.5681	573	4	0.994897
	gma-miR169a	CAGCCAAGGATGACTTGCCGG	Glyma.05G235500.6	TIFY domain/Divergent CCT motif family protein	-	-	-	JAZ9,TIFY7	4	48.8453	1621	2	0.98112
	gma-miR169a	CAGCCAAGGATGACTTGCCGG	Glyma.05G235500.7	TIFY domain/Divergent CCT motif family protein	-	-	-	JAZ9,TIFY7	4	56.9862	1255	2	0.98112
	gma-MIR169b-p3	GCAAGTCATCTTTGGCTAC	Glyma.16G091200.2	TRAM, LAG1 and CLN8 (TLC) lipid-sensing domain containing protein	GO:0016021(integral to membrane)	-	[U] Protein transporter of the TRAM (translocating chain-associating membrane) superfamily	LAG1	4	16.2818	1061	4	0.994897
	gma-MIR169b-p3	GCAAGTCATCTTTGGCTAC	Glyma.09G240600.1	voltage dependent anion channel 1	GO:0055085(transmembrane transport);GO:0005741(mitochondrial outer membrane)	ko04020(Calcium signaling pathway);ko05012(Parkinson's disease);ko05016(Huntington's disease)	[P] Porin/voltage-dependent anion-selective channel protein	ATVDAC1,VDAC1	4	122.113	625	2	0.999527
gma-MIR171	gma-MIR171d-p3	TTGAGTCGCGTCAATATCTCA	Glyma.03G031800.1	GRAS family transcription factor	-	-	-	ATHAM3,HAM3	3.5	189.954	1728	0	0.0111679
	gma-MIR171d-p3	TTGAGTCGCGTCAATATCTCA	Glyma.03G031800.2	GRAS family transcription factor	-	-	-	ATHAM3,HAM3	3.5	189.954	1641	0	0.0111679
	gma-MIR171d-p3	TTGAGTCGCGTCAATATCTCA	Glyma.01G079500.1	GRAS family transcription factor	-	-	-	ATHAM3,HAM3	2.5	244.226	1809	2	0.18334
	gma-MIR171d-p3	TTGAGTCGCGTCAATATCTCA	Glyma.01G136300.1	GRAS family transcription factor	-	-	-	ATHAM3,HAM3	3.5	189.954	1208	2	0.476963
	gma-MIR171d-p3	TTGAGTCGCGTCAATATCTCA	Glyma.U013800.1	GRAS family transcription factor	-	-	-	ATHAM3,HAM3	3.5	244.226	1475	2	0.476963
	gma-miR171k-3p	TTGAGCCGCGCCAATATCACT	Glyma.03G031800.1	GRAS family transcription factor	-	-	-	ATHAM3,HAM3	1	189.954	1728	0	0.0135942
	gma-miR171k-3p	TTGAGCCGCGCCAATATCACT	Glyma.03G031800.2	GRAS family transcription factor	-	-	-	ATHAM3,HAM3	1	189.954	1641	0	0.0135942
	gma-miR171k-3p	TTGAGCCGCGCCAATATCACT	Glyma.01G079500.1	GRAS family transcription factor	-	-	-	ATHAM3,HAM3	2	244.226	1809	2	0.359542
	gma-miR171k-3p	TTGAGCCGCGCCAATATCACT	Glyma.01G136300.1	GRAS family transcription factor	-	-	-	ATHAM3,HAM3	1	189.954	1208	2	0.546099
	gma-miR171k-3p	TTGAGCCGCGCCAATATCACT	Glyma.U013800.1	GRAS family transcription factor	-	-	-	ATHAM3,HAM3	2	244.226	1475	2	0.359542
	gma-miR171k-3p	TTGAGCCGCGCCAATATCACT	Glyma.01G177200.1	GRAS family transcription factor	-	-	-		3	81.4088	710	4	0.314083
gma-miR172	gma-miR172h-5p	GCAGCAGCATCAAGATTCACA	Glyma.10G145100.1	ADP-ribosylation factor A1F	GO:0005525(GTP binding);GO:0007264(small GTPase mediated signal transduction);GO:0005634(nucleus);GO:0005737(cytoplasm);GO:0005622(intracellular)	-	[U] GTP-binding ADP-ribosylation factor Arf1	ARFA1F,ATARFA1F	4	8.14088	418	4	0.999406
	gma-miR172h-5p	GCAGCAGCATCAAGATTCACA	Glyma.10G145100.4	ADP-ribosylation factor A1F	GO:0005525(GTP binding);GO:0007264(small GTPase mediated signal transduction);GO:0005634(nucleus);GO:0005737(cytoplasm);GO:0005622(intracellular)	-	[U] GTP-binding ADP-ribosylation factor Arf1	ARFA1F,ATARFA1F	4	8.14088	238	4	0.999406
	gma-miR172h-5p	GCAGCAGCATCAAGATTCACA	Glyma.20G094200.1	ADP-ribosylation factor A1F	GO:0005525(GTP binding);GO:0007264(small GTPase mediated signal transduction);GO:0005634(nucleus);GO:0005737(cytoplasm);GO:0005622(intracellular)	-	[U] GTP-binding ADP-ribosylation factor Arf1	ARFA1F,ATARFA1F	4	8.14088	229	4	0.999406
	gma-miR172h-5p	GCAGCAGCATCAAGATTCACA	Glyma.13G204800.1	ATPase, F1 complex, gamma subunit protein	GO:0046933(hydrogen ion transporting ATP synthase activity, rotational mechanism);GO:0046961(proton-transporting ATPase activity, rotational mechanism);GO:0015986(ATP synthesis coupled proton transport);GO:0045261(proton-transporting ATP synthase complex, catalytic core F(1))	ko00190(Oxidative phosphorylation);ko00195(Photosynthesis)	[C] F0F1-type ATP synthase, gamma subunit	ATPC1	3.5	183.17	996	2	0.987408
	gma-miR172h-5p	GCAGCAGCATCAAGATTCACA	Glyma.13G204800.2	ATPase, F1 complex, gamma subunit protein	GO:0046933(hydrogen ion transporting ATP synthase activity, rotational mechanism);GO:0046961(proton-transporting ATPase activity, rotational mechanism);GO:0015986(ATP synthesis coupled proton transport);GO:0045261(proton-transporting ATP synthase complex, catalytic core F(1))	ko00190(Oxidative phosphorylation);ko00195(Photosynthesis)	[C] F0F1-type ATP synthase, gamma subunit	ATPC1	3.5	183.17	935	2	0.987408
	gma-miR172h-5p	GCAGCAGCATCAAGATTCACA	Glyma.15G107900.1	ATPase, F1 complex, gamma subunit protein	GO:0046933(hydrogen ion transporting ATP synthase activity, rotational mechanism);GO:0046961(proton-transporting ATPase activity, rotational mechanism);GO:0015986(ATP synthesis coupled proton transport);GO:0045261(proton-transporting ATP synthase complex, catalytic core F(1))	-	[C] F0F1-type ATP synthase, gamma subunit	ATPC1	3.5	183.17	989	2	0.987408
	gma-miR172h-5p	GCAGCAGCATCAAGATTCACA	Glyma.15G107900.2	ATPase, F1 complex, gamma subunit protein	GO:0046933(hydrogen ion transporting ATP synthase activity, rotational mechanism);GO:0046961(proton-transporting ATPase activity, rotational mechanism);GO:0015986(ATP synthesis coupled proton transport);GO:0045261(proton-transporting ATP synthase complex, catalytic core F(1))	-	[C] F0F1-type ATP synthase, gamma subunit	ATPC1	3.5	183.17	989	2	0.987408
	gma-MIR172c-p5	GGAGCATCATCAAGATTCACA	Glyma.10G263400.1	Cyclase family protein	-	-	-		3	16.2818	1121	4	0.466519
	gma-MIR172c-p5	GGAGCATCATCAAGATTCACA	Glyma.10G263400.2	Cyclase family protein	-	-	-		3	16.2818	772	4	0.466519
	gma-MIR172c-p5	GGAGCATCATCAAGATTCACA	Glyma.20G126800.1	Cyclase family protein	-	-	-		4	16.2818	784	4	0.88355
	gma-MIR172c-p5	GGAGCATCATCAAGATTCACA	Glyma.20G126800.2	Cyclase family protein	-	-	-		4	16.2818	784	4	0.88355
	gma-MIR172c-p5	GGAGCATCATCAAGATTCACA	Glyma.20G126800.3	Cyclase family protein	-	-	-		4	16.2818	880	4	0.88355
	gma-MIR172d-p5	GGAGCATCATCAAGATTCACA	Glyma.10G263400.1	Cyclase family protein	-	-	-		3	16.2818	1121	4	0.466519
	gma-MIR172d-p5	GGAGCATCATCAAGATTCACA	Glyma.10G263400.2	Cyclase family protein	-	-	-		3	16.2818	772	4	0.466519
	gma-MIR172d-p5	GGAGCATCATCAAGATTCACA	Glyma.20G126800.1	Cyclase family protein	-	-	-		4	16.2818	784	4	0.88355
	gma-MIR172d-p5	GGAGCATCATCAAGATTCACA	Glyma.20G126800.2	Cyclase family protein	-	-	-		4	16.2818	784	4	0.88355
	gma-MIR172d-p5	GGAGCATCATCAAGATTCACA	Glyma.20G126800.3	Cyclase family protein	-	-	-		4	16.2818	880	4	0.88355
	gma-MIR172e-p5	GGAGCATCATCAAGATTCACA	Glyma.10G263400.1	Cyclase family protein	-	-	-		3	16.2818	1121	4	0.466519
	gma-MIR172e-p5	GGAGCATCATCAAGATTCACA	Glyma.10G263400.2	Cyclase family protein	-	-	-		3	16.2818	772	4	0.466519
	gma-MIR172e-p5	GGAGCATCATCAAGATTCACA	Glyma.20G126800.1	Cyclase family protein	-	-	-		4	16.2818	784	4	0.88355
	gma-MIR172e-p5	GGAGCATCATCAAGATTCACA	Glyma.20G126800.2	Cyclase family protein	-	-	-		4	16.2818	784	4	0.88355
	gma-MIR172e-p5	GGAGCATCATCAAGATTCACA	Glyma.20G126800.3	Cyclase family protein	-	-	-		4	16.2818	880	4	0.88355
	gma-miR172a	AGAATCTTGATGATGCTGCAT	Glyma.01G188400.2	Integrase-type DNA-binding superfamily protein	GO:0003700(sequence-specific DNA binding transcription factor activity);GO:0006355(regulation of transcription, DNA-dependent)	-	-	AP2,FL1,FLO2	3	176.386	1796	0	0.0371945
	gma-miR172a	AGAATCTTGATGATGCTGCAT	Glyma.01G188400.3	Integrase-type DNA-binding superfamily protein	GO:0003700(sequence-specific DNA binding transcription factor activity);GO:0006355(regulation of transcription, DNA-dependent)	-	-	AP2,FL1,FLO2	3	176.386	1802	0	0.0371945
	gma-miR172a	AGAATCTTGATGATGCTGCAT	Glyma.01G188400.5	Integrase-type DNA-binding superfamily protein	GO:0003700(sequence-specific DNA binding transcription factor activity);GO:0006355(regulation of transcription, DNA-dependent)	-	-	AP2,FL1,FLO2	3	176.386	1940	0	0.0371945
	gma-miR172a	AGAATCTTGATGATGCTGCAT	Glyma.05G091200.1	Integrase-type DNA-binding superfamily protein	GO:0003700(sequence-specific DNA binding transcription factor activity);GO:0006355(regulation of transcription, DNA-dependent)	-	-	AP2,FL1,FLO2	4	678.407	1950	0	0.0338095
	gma-miR172a	AGAATCTTGATGATGCTGCAT	Glyma.10G116600.1	Integrase-type DNA-binding superfamily protein	GO:0003700(sequence-specific DNA binding transcription factor activity);GO:0006355(regulation of transcription, DNA-dependent)	-	-	AP2,FL1,FLO2	2	1770.64	1644	0	0.0778728
	gma-miR172a	AGAATCTTGATGATGCTGCAT	Glyma.17G170300.1	Integrase-type DNA-binding superfamily protein	GO:0003700(sequence-specific DNA binding transcription factor activity);GO:0006355(regulation of transcription, DNA-dependent)	-	-	AP2,FL1,FLO2	4	678.407	1973	0	0.0338095
	gma-miR172a	AGAATCTTGATGATGCTGCAT	Glyma.17G170300.2	Integrase-type DNA-binding superfamily protein	GO:0003700(sequence-specific DNA binding transcription factor activity);GO:0006355(regulation of transcription, DNA-dependent)	-	-	AP2,FL1,FLO2	4	678.407	1970	0	0.0338095
	gma-miR172a	AGAATCTTGATGATGCTGCAT	Glyma.01G188400.1	Integrase-type DNA-binding superfamily protein	GO:0003700(sequence-specific DNA binding transcription factor activity);GO:0006355(regulation of transcription, DNA-dependent)	-	-	AP2,FL1,FLO2	3	176.386	1817	2	0.887786
	gma-miR172a	AGAATCTTGATGATGCTGCAT	Glyma.01G188400.4	Integrase-type DNA-binding superfamily protein	GO:0003700(sequence-specific DNA binding transcription factor activity);GO:0006355(regulation of transcription, DNA-dependent)	-	-	AP2,FL1,FLO2	3	176.386	1811	2	0.887786
	gma-miR172a	AGAATCTTGATGATGCTGCAT	Glyma.11G053800.1	Integrase-type DNA-binding superfamily protein	GO:0003700(sequence-specific DNA binding transcription factor activity);GO:0006355(regulation of transcription, DNA-dependent)	-	-	AP2,FL1,FLO2	3	176.386	1800	2	0.887786
	gma-miR172k	TGAATCTTGATGATGCTGCAT	Glyma.01G188400.2	Integrase-type DNA-binding superfamily protein	GO:0003700(sequence-specific DNA binding transcription factor activity);GO:0006355(regulation of transcription, DNA-dependent)	-	-	AP2,FL1,FLO2	3	176.386	1796	0	0.0817482
	gma-miR172k	TGAATCTTGATGATGCTGCAT	Glyma.01G188400.3	Integrase-type DNA-binding superfamily protein	GO:0003700(sequence-specific DNA binding transcription factor activity);GO:0006355(regulation of transcription, DNA-dependent)	-	-	AP2,FL1,FLO2	3	176.386	1802	0	0.0817482
	gma-miR172k	TGAATCTTGATGATGCTGCAT	Glyma.01G188400.5	Integrase-type DNA-binding superfamily protein	GO:0003700(sequence-specific DNA binding transcription factor activity);GO:0006355(regulation of transcription, DNA-dependent)	-	-	AP2,FL1,FLO2	3	176.386	1940	0	0.0817482
	gma-miR172k	TGAATCTTGATGATGCTGCAT	Glyma.05G091200.1	Integrase-type DNA-binding superfamily protein	GO:0003700(sequence-specific DNA binding transcription factor activity);GO:0006355(regulation of transcription, DNA-dependent)	-	-	AP2,FL1,FLO2	4	678.407	1950	0	0.0778728
	gma-miR172k	TGAATCTTGATGATGCTGCAT	Glyma.10G116600.1	Integrase-type DNA-binding superfamily protein	GO:0003700(sequence-specific DNA binding transcription factor activity);GO:0006355(regulation of transcription, DNA-dependent)	-	-	AP2,FL1,FLO2	1.5	1770.64	1644	0	0.016705
	gma-miR172k	TGAATCTTGATGATGCTGCAT	Glyma.17G170300.1	Integrase-type DNA-binding superfamily protein	GO:0003700(sequence-specific DNA binding transcription factor activity);GO:0006355(regulation of transcription, DNA-dependent)	-	-	AP2,FL1,FLO2	4	678.407	1973	0	0.0778728
	gma-miR172k	TGAATCTTGATGATGCTGCAT	Glyma.17G170300.2	Integrase-type DNA-binding superfamily protein	GO:0003700(sequence-specific DNA binding transcription factor activity);GO:0006355(regulation of transcription, DNA-dependent)	-	-	AP2,FL1,FLO2	4	678.407	1970	0	0.0778728
	gma-miR172k	TGAATCTTGATGATGCTGCAT	Glyma.01G188400.1	Integrase-type DNA-binding superfamily protein	GO:0003700(sequence-specific DNA binding transcription factor activity);GO:0006355(regulation of transcription, DNA-dependent)	-	-	AP2,FL1,FLO2	3	176.386	1817	2	0.992712
	gma-miR172k	TGAATCTTGATGATGCTGCAT	Glyma.01G188400.4	Integrase-type DNA-binding superfamily protein	GO:0003700(sequence-specific DNA binding transcription factor activity);GO:0006355(regulation of transcription, DNA-dependent)	-	-	AP2,FL1,FLO2	3	176.386	1811	2	0.992712
	gma-miR172k	TGAATCTTGATGATGCTGCAT	Glyma.11G053800.1	Integrase-type DNA-binding superfamily protein	GO:0003700(sequence-specific DNA binding transcription factor activity);GO:0006355(regulation of transcription, DNA-dependent)	-	-	AP2,FL1,FLO2	3	176.386	1800	2	0.992712
	gma-miR172h-5p	GCAGCAGCATCAAGATTCACA	Glyma.20G157300.1	membrane steroid binding protein 1	GO:0020037(heme binding)	-	[R] Putative steroid membrane receptor Hpr6.6/25-Dx	AtMAPR5,ATMP1,MSBP1	3	651.27	625	2	0.96241
	gma-MIR172l-p5	GCAGCCGCATCAAGATTCAC	Glyma.20G157300.1	membrane steroid binding protein 1	GO:0020037(heme binding)	-	[R] Putative steroid membrane receptor Hpr6.6/25-Dx	AtMAPR5,ATMP1,MSBP1	4	651.27	625	2	0.949066
	gma-miR172b-5p	GTAGCATCATCAAGATTCACA	Glyma.11G101500.1	nucleolin like 2	GO:0003676(nucleic acid binding)	ko05130(Pathogenic Escherichia coli infection)	[J] Apoptosis-promoting RNA-binding protein TIA-1/TIAR (RRM superfamily)	ATNUC-L2,NUC-L2,PARLL1	4	447.748	2090	2	0.97493
	gma-miR172a	AGAATCTTGATGATGCTGCAT	Glyma.02G087400.1	related to AP2.7	GO:0003700(sequence-specific DNA binding transcription factor activity);GO:0006355(regulation of transcription, DNA-dependent)	-	-	RAP2.7,TOE1	2	1770.64	1673	0	0.0778728
	gma-miR172a	AGAATCTTGATGATGCTGCAT	Glyma.02G087400.2	related to AP2.7	GO:0003700(sequence-specific DNA binding transcription factor activity);GO:0006355(regulation of transcription, DNA-dependent)	-	-	RAP2.7,TOE1	2	1770.64	1481	0	0.0778728
	gma-miR172a	AGAATCTTGATGATGCTGCAT	Glyma.12G073300.1	related to AP2.7	GO:0003700(sequence-specific DNA binding transcription factor activity);GO:0006355(regulation of transcription, DNA-dependent)	-	-	RAP2.7,TOE1	2	1734.01	1808	0	0.0778728
	gma-miR172a	AGAATCTTGATGATGCTGCAT	Glyma.12G073300.2	related to AP2.7	GO:0003700(sequence-specific DNA binding transcription factor activity);GO:0006355(regulation of transcription, DNA-dependent)	-	-	RAP2.7,TOE1	2	1660.74	1760	0	0.0778728
	gma-miR172a	AGAATCTTGATGATGCTGCAT	Glyma.12G073300.3	related to AP2.7	GO:0003700(sequence-specific DNA binding transcription factor activity);GO:0006355(regulation of transcription, DNA-dependent)	-	-	RAP2.7,TOE1	2	1587.47	1805	0	0.0778728
	gma-miR172a	AGAATCTTGATGATGCTGCAT	Glyma.12G073300.4	related to AP2.7	GO:0003700(sequence-specific DNA binding transcription factor activity);GO:0006355(regulation of transcription, DNA-dependent)	-	-	RAP2.7,TOE1	2	1693.3	1763	0	0.0778728
	gma-miR172a	AGAATCTTGATGATGCTGCAT	Glyma.13G329700.1	related to AP2.7	GO:0003700(sequence-specific DNA binding transcription factor activity);GO:0006355(regulation of transcription, DNA-dependent)	-	-	RAP2.7,TOE1	2	1424.65	2009	0	0.0778728
	gma-miR172a	AGAATCTTGATGATGCTGCAT	Glyma.13G329700.2	related to AP2.7	GO:0003700(sequence-specific DNA binding transcription factor activity);GO:0006355(regulation of transcription, DNA-dependent)	-	-	RAP2.7,TOE1	2	1424.65	1870	0	0.0778728
	gma-miR172a	AGAATCTTGATGATGCTGCAT	Glyma.13G329700.3	related to AP2.7	GO:0003700(sequence-specific DNA binding transcription factor activity);GO:0006355(regulation of transcription, DNA-dependent)	-	-	RAP2.7,TOE1	2	1424.65	1964	0	0.0778728
	gma-miR172a	AGAATCTTGATGATGCTGCAT	Glyma.13G329700.4	related to AP2.7	GO:0003700(sequence-specific DNA binding transcription factor activity);GO:0006355(regulation of transcription, DNA-dependent)	-	-	RAP2.7,TOE1	2	1424.65	1894	0	0.0778728
	gma-miR172a	AGAATCTTGATGATGCTGCAT	Glyma.15G044400.1	related to AP2.7	GO:0003700(sequence-specific DNA binding transcription factor activity);GO:0006355(regulation of transcription, DNA-dependent)	-	-	RAP2.7,TOE1	2	2181.76	1825	0	0.0778728
	gma-miR172a	AGAATCTTGATGATGCTGCAT	Glyma.15G044400.2	related to AP2.7	GO:0003700(sequence-specific DNA binding transcription factor activity);GO:0006355(regulation of transcription, DNA-dependent)	-	-	RAP2.7,TOE1	2	2181.76	1780	0	0.0778728
	gma-miR172a	AGAATCTTGATGATGCTGCAT	Glyma.U022100.1	related to AP2.7	GO:0003700(sequence-specific DNA binding transcription factor activity);GO:0006355(regulation of transcription, DNA-dependent)	-	-	RAP2.7,TOE1	2	1571.19	1213	0	0.0778728
	gma-miR172a	AGAATCTTGATGATGCTGCAT	Glyma.U022100.2	related to AP2.7	GO:0003700(sequence-specific DNA binding transcription factor activity);GO:0006355(regulation of transcription, DNA-dependent)	-	-	RAP2.7,TOE1	2	1611.89	2189	0	0.0778728
	gma-miR172a	AGAATCTTGATGATGCTGCAT	Glyma.U022100.3	related to AP2.7	GO:0003700(sequence-specific DNA binding transcription factor activity);GO:0006355(regulation of transcription, DNA-dependent)	-	-	RAP2.7,TOE1	2	1685.16	1769	0	0.0778728
	gma-miR172a	AGAATCTTGATGATGCTGCAT	Glyma.U022100.4	related to AP2.7	GO:0003700(sequence-specific DNA binding transcription factor activity);GO:0006355(regulation of transcription, DNA-dependent)	-	-	RAP2.7,TOE1	2	1652.6	1766	0	0.0778728
	gma-miR172a	AGAATCTTGATGATGCTGCAT	Glyma.U022100.5	related to AP2.7	GO:0003700(sequence-specific DNA binding transcription factor activity);GO:0006355(regulation of transcription, DNA-dependent)	-	-	RAP2.7,TOE1	2	1611.89	1811	0	0.0778728
	gma-miR172a	AGAATCTTGATGATGCTGCAT	Glyma.U022100.6	related to AP2.7	GO:0003700(sequence-specific DNA binding transcription factor activity);GO:0006355(regulation of transcription, DNA-dependent)	-	-	RAP2.7,TOE1	2	1734.01	1814	0	0.0778728
	gma-miR172a	AGAATCTTGATGATGCTGCAT	Glyma.U022100.7	related to AP2.7	GO:0003700(sequence-specific DNA binding transcription factor activity);GO:0006355(regulation of transcription, DNA-dependent)	-	-	RAP2.7,TOE1	2	1644.46	2234	0	0.0778728
	gma-miR172a	AGAATCTTGATGATGCTGCAT	Glyma.03G177500.1	related to AP2.7	GO:0003700(sequence-specific DNA binding transcription factor activity);GO:0006355(regulation of transcription, DNA-dependent)	-	-	RAP2.7,TOE1	3	20.3522	1535	4	0.778647
	gma-miR172a	AGAATCTTGATGATGCTGCAT	Glyma.19G178200.1	related to AP2.7	GO:0003700(sequence-specific DNA binding transcription factor activity);GO:0006355(regulation of transcription, DNA-dependent)	-	-	RAP2.7,TOE1	3	20.3522	2112	4	0.778647
	gma-miR172a	AGAATCTTGATGATGCTGCAT	Glyma.19G178200.2	related to AP2.7	GO:0003700(sequence-specific DNA binding transcription factor activity);GO:0006355(regulation of transcription, DNA-dependent)	-	-	RAP2.7,TOE1	3	20.3522	2141	4	0.778647
	gma-miR172a	AGAATCTTGATGATGCTGCAT	Glyma.19G178200.3	related to AP2.7	GO:0003700(sequence-specific DNA binding transcription factor activity);GO:0006355(regulation of transcription, DNA-dependent)	-	-	RAP2.7,TOE1	3	20.3522	1721	4	0.778647
	gma-miR172i-3p	GAATCTTGATGATGCTGCAT	Glyma.12G073300.1	related to AP2.7	GO:0003700(sequence-specific DNA binding transcription factor activity);GO:0006355(regulation of transcription, DNA-dependent)	-	-	RAP2.7,TOE1	2	24.4226	1807	2	0.997559
	gma-miR172i-3p	GAATCTTGATGATGCTGCAT	Glyma.12G073300.4	related to AP2.7	GO:0003700(sequence-specific DNA binding transcription factor activity);GO:0006355(regulation of transcription, DNA-dependent)	-	-	RAP2.7,TOE1	2	24.4226	1762	2	0.997559
	gma-miR172i-3p	GAATCTTGATGATGCTGCAT	Glyma.U022100.1	related to AP2.7	GO:0003700(sequence-specific DNA binding transcription factor activity);GO:0006355(regulation of transcription, DNA-dependent)	-	-	RAP2.7,TOE1	2	24.4226	1212	2	0.997559
	gma-miR172i-3p	GAATCTTGATGATGCTGCAT	Glyma.U022100.2	related to AP2.7	GO:0003700(sequence-specific DNA binding transcription factor activity);GO:0006355(regulation of transcription, DNA-dependent)	-	-	RAP2.7,TOE1	2	24.4226	2188	2	0.997559
	gma-miR172i-3p	GAATCTTGATGATGCTGCAT	Glyma.U022100.3	related to AP2.7	GO:0003700(sequence-specific DNA binding transcription factor activity);GO:0006355(regulation of transcription, DNA-dependent)	-	-	RAP2.7,TOE1	2	16.2818	1768	2	0.997559
	gma-miR172i-3p	GAATCTTGATGATGCTGCAT	Glyma.U022100.4	related to AP2.7	GO:0003700(sequence-specific DNA binding transcription factor activity);GO:0006355(regulation of transcription, DNA-dependent)	-	-	RAP2.7,TOE1	2	24.4226	1765	2	0.997559
	gma-miR172i-3p	GAATCTTGATGATGCTGCAT	Glyma.U022100.5	related to AP2.7	GO:0003700(sequence-specific DNA binding transcription factor activity);GO:0006355(regulation of transcription, DNA-dependent)	-	-	RAP2.7,TOE1	2	24.4226	1810	2	0.997559
	gma-miR172i-3p	GAATCTTGATGATGCTGCAT	Glyma.U022100.6	related to AP2.7	GO:0003700(sequence-specific DNA binding transcription factor activity);GO:0006355(regulation of transcription, DNA-dependent)	-	-	RAP2.7,TOE1	2	24.4226	1813	2	0.997559
	gma-miR172i-3p	GAATCTTGATGATGCTGCAT	Glyma.U022100.7	related to AP2.7	GO:0003700(sequence-specific DNA binding transcription factor activity);GO:0006355(regulation of transcription, DNA-dependent)	-	-	RAP2.7,TOE1	2	24.4226	2233	2	0.997559
	gma-miR172i-3p	GAATCTTGATGATGCTGCAT	Glyma.12G073300.2	related to AP2.7	GO:0003700(sequence-specific DNA binding transcription factor activity);GO:0006355(regulation of transcription, DNA-dependent)	-	-	RAP2.7,TOE1	2	16.2818	1759	3	0.703926
	gma-miR172i-3p	GAATCTTGATGATGCTGCAT	Glyma.12G073300.3	related to AP2.7	GO:0003700(sequence-specific DNA binding transcription factor activity);GO:0006355(regulation of transcription, DNA-dependent)	-	-	RAP2.7,TOE1	2	16.2818	1804	3	0.703926
	gma-miR172k	TGAATCTTGATGATGCTGCAT	Glyma.02G087400.1	related to AP2.7	GO:0003700(sequence-specific DNA binding transcription factor activity);GO:0006355(regulation of transcription, DNA-dependent)	-	-	RAP2.7,TOE1	1.5	1770.64	1673	0	0.016705
	gma-miR172k	TGAATCTTGATGATGCTGCAT	Glyma.02G087400.2	related to AP2.7	GO:0003700(sequence-specific DNA binding transcription factor activity);GO:0006355(regulation of transcription, DNA-dependent)	-	-	RAP2.7,TOE1	1.5	1770.64	1481	0	0.016705
	gma-miR172k	TGAATCTTGATGATGCTGCAT	Glyma.12G073300.1	related to AP2.7	GO:0003700(sequence-specific DNA binding transcription factor activity);GO:0006355(regulation of transcription, DNA-dependent)	-	-	RAP2.7,TOE1	3	1734.01	1808	0	0.0817482
	gma-miR172k	TGAATCTTGATGATGCTGCAT	Glyma.12G073300.2	related to AP2.7	GO:0003700(sequence-specific DNA binding transcription factor activity);GO:0006355(regulation of transcription, DNA-dependent)	-	-	RAP2.7,TOE1	3	1660.74	1760	0	0.0817482
	gma-miR172k	TGAATCTTGATGATGCTGCAT	Glyma.12G073300.3	related to AP2.7	GO:0003700(sequence-specific DNA binding transcription factor activity);GO:0006355(regulation of transcription, DNA-dependent)	-	-	RAP2.7,TOE1	3	1587.47	1805	0	0.0817482
	gma-miR172k	TGAATCTTGATGATGCTGCAT	Glyma.12G073300.4	related to AP2.7	GO:0003700(sequence-specific DNA binding transcription factor activity);GO:0006355(regulation of transcription, DNA-dependent)	-	-	RAP2.7,TOE1	3	1693.3	1763	0	0.0817482
	gma-miR172k	TGAATCTTGATGATGCTGCAT	Glyma.13G329700.1	related to AP2.7	GO:0003700(sequence-specific DNA binding transcription factor activity);GO:0006355(regulation of transcription, DNA-dependent)	-	-	RAP2.7,TOE1	3	1424.65	2009	0	0.0817482
	gma-miR172k	TGAATCTTGATGATGCTGCAT	Glyma.13G329700.2	related to AP2.7	GO:0003700(sequence-specific DNA binding transcription factor activity);GO:0006355(regulation of transcription, DNA-dependent)	-	-	RAP2.7,TOE1	3	1424.65	1870	0	0.0817482
	gma-miR172k	TGAATCTTGATGATGCTGCAT	Glyma.13G329700.3	related to AP2.7	GO:0003700(sequence-specific DNA binding transcription factor activity);GO:0006355(regulation of transcription, DNA-dependent)	-	-	RAP2.7,TOE1	3	1424.65	1964	0	0.0817482
	gma-miR172k	TGAATCTTGATGATGCTGCAT	Glyma.13G329700.4	related to AP2.7	GO:0003700(sequence-specific DNA binding transcription factor activity);GO:0006355(regulation of transcription, DNA-dependent)	-	-	RAP2.7,TOE1	3	1424.65	1894	0	0.0817482
	gma-miR172k	TGAATCTTGATGATGCTGCAT	Glyma.15G044400.1	related to AP2.7	GO:0003700(sequence-specific DNA binding transcription factor activity);GO:0006355(regulation of transcription, DNA-dependent)	-	-	RAP2.7,TOE1	3	2181.76	1825	0	0.0817482
	gma-miR172k	TGAATCTTGATGATGCTGCAT	Glyma.15G044400.2	related to AP2.7	GO:0003700(sequence-specific DNA binding transcription factor activity);GO:0006355(regulation of transcription, DNA-dependent)	-	-	RAP2.7,TOE1	3	2181.76	1780	0	0.0817482
	gma-miR172k	TGAATCTTGATGATGCTGCAT	Glyma.U022100.1	related to AP2.7	GO:0003700(sequence-specific DNA binding transcription factor activity);GO:0006355(regulation of transcription, DNA-dependent)	-	-	RAP2.7,TOE1	3	1571.19	1213	0	0.0817482
	gma-miR172k	TGAATCTTGATGATGCTGCAT	Glyma.U022100.2	related to AP2.7	GO:0003700(sequence-specific DNA binding transcription factor activity);GO:0006355(regulation of transcription, DNA-dependent)	-	-	RAP2.7,TOE1	3	1611.89	2189	0	0.0817482
	gma-miR172k	TGAATCTTGATGATGCTGCAT	Glyma.U022100.3	related to AP2.7	GO:0003700(sequence-specific DNA binding transcription factor activity);GO:0006355(regulation of transcription, DNA-dependent)	-	-	RAP2.7,TOE1	3	1685.16	1769	0	0.0817482
	gma-miR172k	TGAATCTTGATGATGCTGCAT	Glyma.U022100.4	related to AP2.7	GO:0003700(sequence-specific DNA binding transcription factor activity);GO:0006355(regulation of transcription, DNA-dependent)	-	-	RAP2.7,TOE1	3	1652.6	1766	0	0.0817482
	gma-miR172k	TGAATCTTGATGATGCTGCAT	Glyma.U022100.5	related to AP2.7	GO:0003700(sequence-specific DNA binding transcription factor activity);GO:0006355(regulation of transcription, DNA-dependent)	-	-	RAP2.7,TOE1	3	1611.89	1811	0	0.0817482
	gma-miR172k	TGAATCTTGATGATGCTGCAT	Glyma.U022100.6	related to AP2.7	GO:0003700(sequence-specific DNA binding transcription factor activity);GO:0006355(regulation of transcription, DNA-dependent)	-	-	RAP2.7,TOE1	3	1734.01	1814	0	0.0817482
	gma-miR172k	TGAATCTTGATGATGCTGCAT	Glyma.U022100.7	related to AP2.7	GO:0003700(sequence-specific DNA binding transcription factor activity);GO:0006355(regulation of transcription, DNA-dependent)	-	-	RAP2.7,TOE1	3	1644.46	2234	0	0.0817482
	gma-miR172k	TGAATCTTGATGATGCTGCAT	Glyma.03G177500.1	related to AP2.7	GO:0003700(sequence-specific DNA binding transcription factor activity);GO:0006355(regulation of transcription, DNA-dependent)	-	-	RAP2.7,TOE1	3	20.3522	1535	4	0.966392
	gma-miR172k	TGAATCTTGATGATGCTGCAT	Glyma.19G178200.1	related to AP2.7	GO:0003700(sequence-specific DNA binding transcription factor activity);GO:0006355(regulation of transcription, DNA-dependent)	-	-	RAP2.7,TOE1	3	20.3522	2112	4	0.966392
	gma-miR172k	TGAATCTTGATGATGCTGCAT	Glyma.19G178200.2	related to AP2.7	GO:0003700(sequence-specific DNA binding transcription factor activity);GO:0006355(regulation of transcription, DNA-dependent)	-	-	RAP2.7,TOE1	3	20.3522	2141	4	0.966392
	gma-miR172k	TGAATCTTGATGATGCTGCAT	Glyma.19G178200.3	related to AP2.7	GO:0003700(sequence-specific DNA binding transcription factor activity);GO:0006355(regulation of transcription, DNA-dependent)	-	-	RAP2.7,TOE1	3	20.3522	1721	4	0.966392
	gma-miR172h-5p	GCAGCAGCATCAAGATTCACA	Glyma.15G134800.1	Ribosomal protein L12/ ATP-dependent Clp protease adaptor protein ClpS family protein	GO:0003735(structural constituent of ribosome);GO:0006412(translation);GO:0005622(intracellular);GO:0005840(ribosome)	-	[J] Mitochondrial/chloroplast ribosomal protein L12		3.5	40.7044	612	4	0.951003
	gma-miR172a	AGAATCTTGATGATGCTGCAT	Glyma.06G258200.1	S-locus lectin protein kinase family protein	GO:0004672(protein kinase activity);GO:0005524(ATP binding);GO:0006468(protein phosphorylation);GO:0048544(recognition of pollen);GO:0004674(protein serine/threonine kinase activity)	-	[T] Serine/threonine protein kinase		3.5	20.3522	1985	4	0.812795
	gma-miR172a	AGAATCTTGATGATGCTGCAT	Glyma.06G258200.2	S-locus lectin protein kinase family protein	GO:0004672(protein kinase activity);GO:0005524(ATP binding);GO:0006468(protein phosphorylation);GO:0048544(recognition of pollen);GO:0004674(protein serine/threonine kinase activity)	-	[T] Serine/threonine protein kinase		3.5	20.3522	1976	4	0.812795
	gma-MIR172l-p5	GCAGCCGCATCAAGATTCAC	Glyma.10G217900.1	sucrose-proton symporter 2	GO:0022857(transmembrane transporter activity);GO:0055085(transmembrane transport);GO:0016021(integral to membrane)	-	[G] Sucrose transporter and related proteins	ATSUC2,SUC2,SUT1	4	325.635	1823	2	0.949066
	gma-miR172a	AGAATCTTGATGATGCTGCAT	Glyma.10G116600.2	target of early activation tagged (EAT) 2	GO:0003700(sequence-specific DNA binding transcription factor activity);GO:0006355(regulation of transcription, DNA-dependent)	-	-	TOE2	2	1770.64	1614	0	0.0778728
	gma-miR172k	TGAATCTTGATGATGCTGCAT	Glyma.10G116600.2	target of early activation tagged (EAT) 2	GO:0003700(sequence-specific DNA binding transcription factor activity);GO:0006355(regulation of transcription, DNA-dependent)	-	-	TOE2	1.5	1770.64	1614	0	0.016705
	gma-miR172i-3p	GAATCTTGATGATGCTGCAT	Glyma.12G135100.1	Translation initiation factor SUI1 family protein	GO:0003743(translation initiation factor activity);GO:0006413(translational initiation)	-	[J] Translation initiation factor 1 (eIF-1/SUI1)		4	217.09	602	2	0.999038
	gma-miR172k	TGAATCTTGATGATGCTGCAT	Glyma.12G135100.1	Translation initiation factor SUI1 family protein	GO:0003743(translation initiation factor activity);GO:0006413(translational initiation)	-	[J] Translation initiation factor 1 (eIF-1/SUI1)		4	27.1363	603	4	0.960262
	gma-MIR172k-p5	GTAGCACCATCAAGATTCACA	Glyma.06G324000.1	U2 snRNP auxilliary factor, large subunit, splicing factor	GO:0003676(nucleic acid binding)	-	[A] Splicing factor U2AF, large subunit (RRM superfamily)	ATU2AF65A	3.5	61.0566	1836	2	0.726433
	gma-MIR172k-p5	GTAGCACCATCAAGATTCACA	Glyma.06G324000.2	U2 snRNP auxilliary factor, large subunit, splicing factor	GO:0003676(nucleic acid binding)	-	[A] Splicing factor U2AF, large subunit (RRM superfamily)	ATU2AF65A	3.5	61.0566	1984	2	0.726433
	gma-MIR172k-p5	GTAGCACCATCAAGATTCACA	Glyma.06G324000.3	U2 snRNP auxilliary factor, large subunit, splicing factor	GO:0003676(nucleic acid binding)	-	[A] Splicing factor U2AF, large subunit (RRM superfamily)	ATU2AF65A	3.5	61.0566	2061	2	0.726433
	gma-MIR172k-p5	GTAGCACCATCAAGATTCACA	Glyma.06G324000.4	U2 snRNP auxilliary factor, large subunit, splicing factor	GO:0003676(nucleic acid binding)	-	[A] Splicing factor U2AF, large subunit (RRM superfamily)	ATU2AF65A	3.5	61.0566	1183	2	0.726433
	gma-miR172a	AGAATCTTGATGATGCTGCAT	Glyma.05G184500.1	WRKY DNA-binding protein 51	GO:0003700(sequence-specific DNA binding transcription factor activity);GO:0043565(sequence-specific DNA binding);GO:0006355(regulation of transcription, DNA-dependent)	-	-	ATWRKY51,WRKY51	2.5	325.635	227	2	0.838426
	gma-miR172a	AGAATCTTGATGATGCTGCAT	Glyma.08G142400.1	WRKY DNA-binding protein 51	GO:0003700(sequence-specific DNA binding transcription factor activity);GO:0043565(sequence-specific DNA binding);GO:0006355(regulation of transcription, DNA-dependent)	-	-	ATWRKY51,WRKY51	2.5	325.635	241	2	0.838426
	gma-miR172i-3p	GAATCTTGATGATGCTGCAT	Glyma.05G184500.1	WRKY DNA-binding protein 51	GO:0003700(sequence-specific DNA binding transcription factor activity);GO:0043565(sequence-specific DNA binding);GO:0006355(regulation of transcription, DNA-dependent)	-	-	ATWRKY51,WRKY51	2.5	81.4088	226	2	0.455342
	gma-miR172i-3p	GAATCTTGATGATGCTGCAT	Glyma.08G142400.1	WRKY DNA-binding protein 51	GO:0003700(sequence-specific DNA binding transcription factor activity);GO:0043565(sequence-specific DNA binding);GO:0006355(regulation of transcription, DNA-dependent)	-	-	ATWRKY51,WRKY51	2.5	81.4088	240	2	0.455342
	gma-miR172k	TGAATCTTGATGATGCTGCAT	Glyma.05G184500.1	WRKY DNA-binding protein 51	GO:0003700(sequence-specific DNA binding transcription factor activity);GO:0043565(sequence-specific DNA binding);GO:0006355(regulation of transcription, DNA-dependent)	-	-	ATWRKY51,WRKY51	3.5	325.635	227	2	0.960856
	gma-miR172k	TGAATCTTGATGATGCTGCAT	Glyma.08G142400.1	WRKY DNA-binding protein 51	GO:0003700(sequence-specific DNA binding transcription factor activity);GO:0043565(sequence-specific DNA binding);GO:0006355(regulation of transcription, DNA-dependent)	-	-	ATWRKY51,WRKY51	3.5	325.635	241	2	0.960856
gma-miR2108	gma-miR2108a	TAATGTGTTGTGTTTGTCGG	Glyma.16G057600.1	chloride channel B	GO:0030554(adenyl nucleotide binding);GO:0005247(voltage-gated chloride channel activity);GO:0006821(chloride transport);GO:0055085(transmembrane transport);GO:0016020(membrane)	-	[P] Cl- channel CLC-7 and related proteins (CLC superfamily)	ATCLC-B,CLC-B	4	48.8453	2202	2	0.999589
gma-miR2109	gma-miR2109	TGCGAGTGTCTTCGCCTCTGA	Glyma.16G213900.1	Disease resistance protein (TIR-NBS-LRR class) family	GO:0005515(protein binding);GO:0043531(ADP binding);GO:0007165(signal transduction)	-	[T] Apoptotic ATPase		4	8.14088	64	4	0.990828
	gma-miR2109	TGCGAGTGTCTTCGCCTCTGA	Glyma.16G213900.3	Disease resistance protein (TIR-NBS-LRR class) family	GO:0005515(protein binding);GO:0043531(ADP binding);GO:0007165(signal transduction)	-	[T] Apoptotic ATPase		4	8.14088	64	4	0.990828
	gma-miR2109	TGCGAGTGTCTTCGCCTCTGA	Glyma.16G214500.1	Disease resistance protein (TIR-NBS-LRR class) family	GO:0005509(calcium ion binding);GO:0005515(protein binding);GO:0007165(signal transduction)	-	-		4	8.14088	142	4	0.990828
	gma-miR2109	TGCGAGTGTCTTCGCCTCTGA	Glyma.16G214800.1	Disease resistance protein (TIR-NBS-LRR class) family	GO:0005509(calcium ion binding);GO:0005515(protein binding);GO:0007165(signal transduction)	-	-		4	8.14088	187	4	0.990828
	gma-miR2109	TGCGAGTGTCTTCGCCTCTGA	Glyma.16G213900.2	disease resistance protein (TIR-NBS-LRR class), putative	GO:0005515(protein binding);GO:0043531(ADP binding)	-	[T] Apoptotic ATPase		4	8.14088	98	4	0.990828
gma-miR2118	gma-miR2118a-5p	GGAGATGGGAGGGTCGGTAAAG	Glyma.08G364600.1	Ribosomal protein PSRP-3/Ycf65	GO:0003735(structural constituent of ribosome);GO:0006412(translation);GO:0005840(ribosome)	-	-		4	244.226	253	2	0.346438
gma-MIR2606	gma-MIR2606a-p5	CCTTAGGTTCTTTTGGTGCTC	Glyma.17G200600.1	-	-	-	[A] Splicing coactivator SRm160/300, subunit SRm300		3.5	773.384	2085	2	0.384966
	gma-MIR2606a-p5	CCTTAGGTTCTTTTGGTGCTC	Glyma.U011200.1	-	-	-	[A] Splicing coactivator SRm160/300, subunit SRm300		3.5	773.384	1239	2	0.384966
gma-miR319	gma-miR319g	TTTGGACTGAAGGGAGCT	Glyma.12G032600.1	glycosyl hydrolase family 35 protein	GO:0004553(hydrolase activity, hydrolyzing O-glycosyl compounds);GO:0005975(carbohydrate metabolic process);GO:0030246(carbohydrate binding)	-	[G] Beta-galactosidase	BGAL13	3.5	81.4088	2108	2	0.997881
	gma-miR319g	TTTGGACTGAAGGGAGCT	Glyma.13G187500.1	myb domain protein 33	GO:0003682(chromatin binding)	-	-	ATMYB33,MYB33	3	13.5681	1830	4	0.97967
	gma-miR319g	TTTGGACTGAAGGGAGCT	Glyma.13G187500.2	myb domain protein 33	GO:0003682(chromatin binding)	-	-	ATMYB33,MYB33	3	13.5681	1332	4	0.97967
	gma-miR319g	TTTGGACTGAAGGGAGCT	Glyma.15G225300.1	myb domain protein 33	GO:0003682(chromatin binding)	-	[K] Transcription factor, Myb superfamily	ATMYB33,MYB33	3	13.5681	1352	4	0.97967
	gma-miR319g	TTTGGACTGAAGGGAGCT	Glyma.15G225300.2	myb domain protein 33	GO:0003682(chromatin binding)	-	[K] Transcription factor, Myb superfamily	ATMYB33,MYB33	3	13.5681	1298	4	0.97967
	gma-miR319g	TTTGGACTGAAGGGAGCT	Glyma.15G225300.3	myb domain protein 33	GO:0003682(chromatin binding)	-	[K] Transcription factor, Myb superfamily	ATMYB33,MYB33	3	13.5681	1135	4	0.97967
	gma-miR319g	TTTGGACTGAAGGGAGCT	Glyma.15G225300.4	myb domain protein 33	GO:0003682(chromatin binding)	-	[K] Transcription factor, Myb superfamily	ATMYB33,MYB33	3	13.5681	1010	4	0.97967
gma-MIR3522	gma-MIR3522-p3	AGCTGCTCATCTGTTCTCAGG	Glyma.05G146400.1	glucosidase 1	GO:0004573(mannosyl-oligosaccharide glucosidase activity);GO:0009311(oligosaccharide metabolic process)	ko00510(N-Glycan biosynthesis)	[G] Glucosidase I	GCS1,KNF	3	325.635	1756	2	0.305497
	gma-MIR393g-p3	ATCATGCTATCCCTTTGGAT	Glyma.08G176900.1	homologue of NAP57	GO:0003723(RNA binding);GO:0006396(RNA processing)	-	[J] Pseudouridine synthase	AtCBF5,AtNAP57,CBF5,NAP57	4	325.635	1274	2	0.971112
	gma-MIR3522-p3	AGCTGCTCATCTGTTCTCAGG	Glyma.15G055400.2	RPM1-interacting protein 4 (RIN4) family protein	-	-	-		3	325.635	92	2	0.305497
gma-miR394	gma-miR394a-5p	TTGGCATTCTGTCCACCTCC	Glyma.05G147900.1	Galactose oxidase/kelch repeat superfamily protein	GO:0005515(protein binding)	-	-		1	24.4226	1274	2	0.928132
	gma-miR394a-5p	TTGGCATTCTGTCCACCTCC	Glyma.05G147900.2	Galactose oxidase/kelch repeat superfamily protein	GO:0005515(protein binding)	-	-		1	24.4226	1274	2	0.928132
	gma-miR394a-5p	TTGGCATTCTGTCCACCTCC	Glyma.08G104800.1	Galactose oxidase/kelch repeat superfamily protein	GO:0005515(protein binding)	-	-		1	24.4226	1172	3	0.413016
	gma-miR394a-5p	TTGGCATTCTGTCCACCTCC	Glyma.08G104800.2	Galactose oxidase/kelch repeat superfamily protein	GO:0005515(protein binding)	-	-		1	24.4226	1172	3	0.413016
	gma-miR394a-5p	TTGGCATTCTGTCCACCTCC	Glyma.11G251600.1	Galactose oxidase/kelch repeat superfamily protein	GO:0005515(protein binding)	-	-		1	24.4226	1236	3	0.413016
	gma-miR394a-5p	TTGGCATTCTGTCCACCTCC	Glyma.11G251600.2	Galactose oxidase/kelch repeat superfamily protein	GO:0005515(protein binding)	-	-		1	24.4226	1306	3	0.413016
	gma-miR394a-5p	TTGGCATTCTGTCCACCTCC	Glyma.18G005400.1	Galactose oxidase/kelch repeat superfamily protein	GO:0005515(protein binding)	-	-		1	24.4226	1593	3	0.413016
	gma-miR394a-5p	TTGGCATTCTGTCCACCTCC	Glyma.18G005400.2	Galactose oxidase/kelch repeat superfamily protein	GO:0005515(protein binding)	-	-		1	24.4226	1322	3	0.413016
	gma-miR394a-5p	TTGGCATTCTGTCCACCTCC	Glyma.18G005400.3	Galactose oxidase/kelch repeat superfamily protein	GO:0005515(protein binding)	-	-		1	24.4226	1686	3	0.413016
	gma-miR394a-5p	TTGGCATTCTGTCCACCTCC	Glyma.18G005400.4	Galactose oxidase/kelch repeat superfamily protein	GO:0005515(protein binding)	-	-		1	24.4226	1284	3	0.413016
gma-miR395	gma-miR395d	TGAAGTGTTTGGGGGAAC	Glyma.05G216000.1	-	-	-	-		4	7978.06	266	2	1
	gma-MIR395k-p5	AGTTCCTCTGAATGCTTCATA	Glyma.13G215800.1	alpha/beta-Hydrolases superfamily protein	GO:0004806(triglyceride lipase activity);GO:0006629(lipid metabolic process)	-	[I] Predicted lipase		4	13.5681	581	4	0.745478
	gma-MIR395k-p5	AGTTCCTCTGAATGCTTCATA	Glyma.13G215800.2	alpha/beta-Hydrolases superfamily protein	GO:0004806(triglyceride lipase activity);GO:0006629(lipid metabolic process)	-	[I] Predicted lipase		4	13.5681	434	4	0.745478
	gma-MIR395k-p5	AGTTCCTCTGAATGCTTCATA	Glyma.15G097100.1	alpha/beta-Hydrolases superfamily protein	GO:0004806(triglyceride lipase activity);GO:0006629(lipid metabolic process)	-	[I] Predicted lipase		4	13.5681	583	4	0.745478
	gma-MIR395k-p5	AGTTCCTCTGAATGCTTCATA	Glyma.15G097100.2	alpha/beta-Hydrolases superfamily protein	GO:0004806(triglyceride lipase activity);GO:0006629(lipid metabolic process)	-	[I] Predicted lipase		4	13.5681	507	4	0.745478
	gma-MIR395k-p5	AGTTCCTCTGAATGCTTCATA	Glyma.15G097100.3	alpha/beta-Hydrolases superfamily protein	GO:0004806(triglyceride lipase activity);GO:0006629(lipid metabolic process)	-	-		4	13.5681	440	4	0.745478
	gma-MIR395k-p5	AGTTCCTCTGAATGCTTCATA	Glyma.15G097100.4	alpha/beta-Hydrolases superfamily protein	GO:0004806(triglyceride lipase activity);GO:0006629(lipid metabolic process)	-	-		4	13.5681	357	4	0.745478
	gma-miR395a	CTGAAGTGTTTGGGGGAACTC	Glyma.10G242600.1	ATP sulfurylase 1	GO:0004781(sulfate adenylyltransferase (ATP) activity)	ko00230(Purine metabolism);ko00450(Selenoamino acid metabolism);ko00920(Sulfur metabolism)	[P] ATP sulfurylase (sulfate adenylyltransferase)	APS1	2.5	284.931	541	2	0.757736
	gma-miR395a	CTGAAGTGTTTGGGGGAACTC	Glyma.20G151500.1	ATP sulfurylase 1	GO:0004781(sulfate adenylyltransferase (ATP) activity)	ko00230(Purine metabolism);ko00450(Selenoamino acid metabolism);ko00920(Sulfur metabolism)	[P] ATP sulfurylase (sulfate adenylyltransferase)	APS1	2.5	284.931	506	2	0.757736
	gma-miR395d	TGAAGTGTTTGGGGGAAC	Glyma.10G242600.1	ATP sulfurylase 1	GO:0004781(sulfate adenylyltransferase (ATP) activity)	ko00230(Purine metabolism);ko00450(Selenoamino acid metabolism);ko00920(Sulfur metabolism)	[P] ATP sulfurylase (sulfate adenylyltransferase)	APS1	2	1994.52	540	2	0.737293
	gma-miR395d	TGAAGTGTTTGGGGGAAC	Glyma.20G151500.1	ATP sulfurylase 1	GO:0004781(sulfate adenylyltransferase (ATP) activity)	ko00230(Purine metabolism);ko00450(Selenoamino acid metabolism);ko00920(Sulfur metabolism)	[P] ATP sulfurylase (sulfate adenylyltransferase)	APS1	2	1994.52	505	2	0.737293
	gma-miR395i	TGAAGTGTTTGGGGGAACTCT	Glyma.10G242600.1	ATP sulfurylase 1	GO:0004781(sulfate adenylyltransferase (ATP) activity)	ko00230(Purine metabolism);ko00450(Selenoamino acid metabolism);ko00920(Sulfur metabolism)	[P] ATP sulfurylase (sulfate adenylyltransferase)	APS1	3	1994.52	540	2	0.517665
	gma-miR395i	TGAAGTGTTTGGGGGAACTCT	Glyma.20G151500.1	ATP sulfurylase 1	GO:0004781(sulfate adenylyltransferase (ATP) activity)	ko00230(Purine metabolism);ko00450(Selenoamino acid metabolism);ko00920(Sulfur metabolism)	[P] ATP sulfurylase (sulfate adenylyltransferase)	APS1	3	1994.52	505	2	0.517665
	gma-MIR395k-p5	AGTTCCTCTGAATGCTTCATA	Glyma.12G189400.1	Chaperone DnaJ-domain superfamily protein	-	-	[O] Predicted molecular chaperone (DnaJ superfamily)		4	569.862	672	2	0.862594
	gma-miR395d	TGAAGTGTTTGGGGGAAC	Glyma.07G273100.1	dynamin-like 3	GO:0003924(GTPase activity);GO:0005525(GTP binding);GO:0005515(protein binding);GO:0005543(phospholipid binding)	-	[R] Vacuolar sorting protein VPS1, dynamin, and related proteins	ADL3,CF1,DL3,DRP2B	4	325.635	1987	1	0.14428
	gma-miR395d	TGAAGTGTTTGGGGGAAC	Glyma.17G092800.1	Gibberellin-regulated family protein	-	-	-		4	81.4088	831	2	1
	gma-miR395d	TGAAGTGTTTGGGGGAAC	Glyma.17G092800.2	Gibberellin-regulated family protein	-	-	-		4	81.4088	816	2	1
	gma-miR395d	TGAAGTGTTTGGGGGAAC	Glyma.06G283200.1	ketol-acid reductoisomerase	GO:0004455(ketol-acid reductoisomerase activity);GO:0009082(branched chain family amino acid biosynthetic process);GO:0055114(oxidation-reduction process);GO:0008652(cellular amino acid biosynthetic process)	-	-		3	40.7044	616	2	0.998822
	gma-miR395d	TGAAGTGTTTGGGGGAAC	Glyma.06G283200.2	ketol-acid reductoisomerase	GO:0004455(ketol-acid reductoisomerase activity);GO:0009082(branched chain family amino acid biosynthetic process);GO:0055114(oxidation-reduction process);GO:0008652(cellular amino acid biosynthetic process)	-	-		3	40.7044	399	2	0.998822
	gma-miR395d	TGAAGTGTTTGGGGGAAC	Glyma.06G283200.3	ketol-acid reductoisomerase	GO:0004455(ketol-acid reductoisomerase activity);GO:0009082(branched chain family amino acid biosynthetic process);GO:0055114(oxidation-reduction process);GO:0008652(cellular amino acid biosynthetic process)	-	-		3	40.7044	388	2	0.998822
	gma-miR395d	TGAAGTGTTTGGGGGAAC	Glyma.06G283200.4	ketol-acid reductoisomerase	GO:0004455(ketol-acid reductoisomerase activity);GO:0009082(branched chain family amino acid biosynthetic process);GO:0055114(oxidation-reduction process);GO:0008652(cellular amino acid biosynthetic process)	-	-		3	40.7044	361	2	0.998822
	gma-miR395d	TGAAGTGTTTGGGGGAAC	Glyma.12G122900.2	ketol-acid reductoisomerase	GO:0004455(ketol-acid reductoisomerase activity);GO:0009082(branched chain family amino acid biosynthetic process);GO:0055114(oxidation-reduction process);GO:0008652(cellular amino acid biosynthetic process)	-	-		3	40.7044	771	2	0.998822
	gma-miR395d	TGAAGTGTTTGGGGGAAC	Glyma.12G122900.1	ketol-acid reductoisomerase	GO:0004455(ketol-acid reductoisomerase activity);GO:0009082(branched chain family amino acid biosynthetic process);GO:0055114(oxidation-reduction process);GO:0008652(cellular amino acid biosynthetic process)	ko00290(Valine, leucine and isoleucine biosynthesis);ko00770(Pantothenate and CoA biosynthesis)	-		3	40.7044	771	3	0.744537
	gma-miR395i	TGAAGTGTTTGGGGGAACTCT	Glyma.06G283200.1	ketol-acid reductoisomerase	GO:0004455(ketol-acid reductoisomerase activity);GO:0009082(branched chain family amino acid biosynthetic process);GO:0055114(oxidation-reduction process);GO:0008652(cellular amino acid biosynthetic process)	-	-		4	40.7044	616	2	0.817549
	gma-miR395i	TGAAGTGTTTGGGGGAACTCT	Glyma.06G283200.2	ketol-acid reductoisomerase	GO:0004455(ketol-acid reductoisomerase activity);GO:0009082(branched chain family amino acid biosynthetic process);GO:0055114(oxidation-reduction process);GO:0008652(cellular amino acid biosynthetic process)	-	-		4	40.7044	399	2	0.817549
	gma-miR395i	TGAAGTGTTTGGGGGAACTCT	Glyma.06G283200.3	ketol-acid reductoisomerase	GO:0004455(ketol-acid reductoisomerase activity);GO:0009082(branched chain family amino acid biosynthetic process);GO:0055114(oxidation-reduction process);GO:0008652(cellular amino acid biosynthetic process)	-	-		4	40.7044	388	2	0.817549
	gma-miR395i	TGAAGTGTTTGGGGGAACTCT	Glyma.06G283200.4	ketol-acid reductoisomerase	GO:0004455(ketol-acid reductoisomerase activity);GO:0009082(branched chain family amino acid biosynthetic process);GO:0055114(oxidation-reduction process);GO:0008652(cellular amino acid biosynthetic process)	-	-		4	40.7044	361	2	0.817549
	gma-miR395i	TGAAGTGTTTGGGGGAACTCT	Glyma.12G122900.2	ketol-acid reductoisomerase	GO:0004455(ketol-acid reductoisomerase activity);GO:0009082(branched chain family amino acid biosynthetic process);GO:0055114(oxidation-reduction process);GO:0008652(cellular amino acid biosynthetic process)	-	-		4	40.7044	771	2	0.817549
	gma-miR395i	TGAAGTGTTTGGGGGAACTCT	Glyma.12G122900.1	ketol-acid reductoisomerase	GO:0004455(ketol-acid reductoisomerase activity);GO:0009082(branched chain family amino acid biosynthetic process);GO:0055114(oxidation-reduction process);GO:0008652(cellular amino acid biosynthetic process)	ko00290(Valine, leucine and isoleucine biosynthesis);ko00770(Pantothenate and CoA biosynthesis)	-		4	40.7044	771	3	0.291243
	gma-miR395d	TGAAGTGTTTGGGGGAAC	Glyma.07G036400.1	phospholipid:diacylglycerol acyltransferase	GO:0008374(O-acyltransferase activity);GO:0006629(lipid metabolic process)	-	-	ATPDAT,PDAT,PDAT1	4	81.4088	2516	2	1
gma-miR396	gma-miR396a-5p	TTCCACAGCTTTCTTGAACTG	Glyma.17G111800.1	-	-	-	-		3	651.27	307	2	0.999432
	gma-miR396b-5p	TTCCACAGCTTTCTTGAACTT	Glyma.17G111800.1	-	-	-	-		2	651.27	307	2	0.199714
	gma-miR396a-5p	TTCCACAGCTTTCTTGAACTG	Glyma.03G157700.1	ATPase E1-E2 type family protein / haloacid dehalogenase-like hydrolase family protein	GO:0000166(nucleotide binding);GO:0046872(metal ion binding)	-	[P] Calcium transporting ATPase		4	21899	1638	0	0.12424
	gma-miR396b-5p	TTCCACAGCTTTCTTGAACTT	Glyma.03G157700.1	ATPase E1-E2 type family protein / haloacid dehalogenase-like hydrolase family protein	GO:0000166(nucleotide binding);GO:0046872(metal ion binding)	-	[P] Calcium transporting ATPase		3.5	21899	1638	0	0.033131
	gma-miR396b-5p	TTCCACAGCTTTCTTGAACTT	Glyma.19G159900.1	ATPase E1-E2 type family protein / haloacid dehalogenase-like hydrolase family protein	GO:0000166(nucleotide binding);GO:0046872(metal ion binding)	-	[P] Calcium transporting ATPase		4	21899	2114	0	0.234927
	gma-miR396b-5p	TTCCACAGCTTTCTTGAACTT	Glyma.09G146700.1	BCL-2-associated athanogene 1	GO:0005515(protein binding);GO:0051087(chaperone binding)	-	[T] BCL2-associated athanogene-like proteins and related BAG family chaperone regulators	ATBAG1,BAG1	4	16.2818	1207	4	0.999976
	gma-miR396b-5p	TTCCACAGCTTTCTTGAACTT	Glyma.16G198600.1	BCL-2-associated athanogene 1	GO:0051087(chaperone binding)	-	[T] BCL2-associated athanogene-like proteins and related BAG family chaperone regulators	ATBAG1,BAG1	4	16.2818	1296	4	0.999976
	gma-miR396a-5p	TTCCACAGCTTTCTTGAACTG	Glyma.13G009500.1	DNA glycosylase superfamily protein	GO:0006284(base-excision repair)	ko03410(Base excision repair)	-		3	13.5681	932	4	0.994214
	gma-miR396a-5p	TTCCACAGCTTTCTTGAACTG	Glyma.13G009500.2	DNA glycosylase superfamily protein	GO:0006284(base-excision repair)	ko03410(Base excision repair)	-		3	13.5681	806	4	0.994214
	gma-miR396b-5p	TTCCACAGCTTTCTTGAACTT	Glyma.13G009500.1	DNA glycosylase superfamily protein	GO:0006284(base-excision repair)	ko03410(Base excision repair)	-		4	13.5681	932	4	0.999976
	gma-miR396a-5p	TTCCACAGCTTTCTTGAACTG	Glyma.09G066000.1	DNA-directed RNA polymerase family protein	GO:0003677(DNA binding);GO:0003899(DNA-directed RNA polymerase activity);GO:0006351(transcription, DNA-dependent)	ko00230(Purine metabolism);ko00240(Pyrimidine metabolism);ko03020(RNA polymerase);ko05016(Huntington's disease)	[K] RNA polymerase II, second largest subunit	EMB1989,NRPB2,RPB2	3.5	27.1363	4041	4	0.960813
	gma-miR396a-5p	TTCCACAGCTTTCTTGAACTG	Glyma.09G066000.2	DNA-directed RNA polymerase family protein	GO:0003677(DNA binding);GO:0003899(DNA-directed RNA polymerase activity);GO:0006351(transcription, DNA-dependent)	-	[K] RNA polymerase II, second largest subunit	EMB1989,NRPB2,RPB2	3.5	27.1363	4102	4	0.960813
	gma-miR396a-5p	TTCCACAGCTTTCTTGAACTG	Glyma.09G066000.3	DNA-directed RNA polymerase family protein	GO:0003677(DNA binding);GO:0003899(DNA-directed RNA polymerase activity);GO:0006351(transcription, DNA-dependent)	-	[K] RNA polymerase II, second largest subunit	EMB1989,NRPB2,RPB2	3.5	27.1363	3201	4	0.960813
	gma-miR396a-5p	TTCCACAGCTTTCTTGAACTG	Glyma.17G232600.1	growth-regulating factor 1	GO:0005515(protein binding);GO:0005524(ATP binding);GO:0016818(hydrolase activity, acting on acid anhydrides, in phosphorus-containing anhydrides);GO:0006355(regulation of transcription, DNA-dependent);GO:0005634(nucleus)	-	-	AtGRF1,GRF1	3.5	965.276	1180	0	0.0781964
	gma-miR396a-5p	TTCCACAGCTTTCTTGAACTG	Glyma.17G232700.1	growth-regulating factor 1	GO:0005515(protein binding);GO:0005524(ATP binding);GO:0016818(hydrolase activity, acting on acid anhydrides, in phosphorus-containing anhydrides);GO:0006355(regulation of transcription, DNA-dependent);GO:0005634(nucleus)	-	-	AtGRF1,GRF1	3.5	965.276	1163	0	0.0781964
	gma-miR396a-5p	TTCCACAGCTTTCTTGAACTG	Glyma.U028600.1	growth-regulating factor 1	GO:0005515(protein binding);GO:0005524(ATP binding);GO:0016818(hydrolase activity, acting on acid anhydrides, in phosphorus-containing anhydrides);GO:0006355(regulation of transcription, DNA-dependent);GO:0005634(nucleus)	-	-	AtGRF1,GRF1	3.5	965.276	1106	0	0.0781964
	gma-miR396a-5p	TTCCACAGCTTTCTTGAACTG	Glyma.U028600.2	growth-regulating factor 1	GO:0005515(protein binding)	-	-	AtGRF1,GRF1	3.5	965.276	890	0	0.0781964
	gma-miR396a-5p	TTCCACAGCTTTCTTGAACTG	Glyma.U028600.3	growth-regulating factor 1	GO:0005515(protein binding);GO:0005524(ATP binding);GO:0016818(hydrolase activity, acting on acid anhydrides, in phosphorus-containing anhydrides);GO:0006355(regulation of transcription, DNA-dependent);GO:0005634(nucleus)	-	-	AtGRF1,GRF1	3.5	965.276	473	0	0.0781964
	gma-miR396a-5p	TTCCACAGCTTTCTTGAACTG	Glyma.U028700.1	growth-regulating factor 1	GO:0005515(protein binding);GO:0005524(ATP binding);GO:0016818(hydrolase activity, acting on acid anhydrides, in phosphorus-containing anhydrides);GO:0006355(regulation of transcription, DNA-dependent);GO:0005634(nucleus)	-	-	AtGRF1,GRF1	3.5	965.276	1121	0	0.0781964
	gma-miR396b-5p	TTCCACAGCTTTCTTGAACTT	Glyma.17G232600.1	growth-regulating factor 1	GO:0005515(protein binding);GO:0005524(ATP binding);GO:0016818(hydrolase activity, acting on acid anhydrides, in phosphorus-containing anhydrides);GO:0006355(regulation of transcription, DNA-dependent);GO:0005634(nucleus)	-	-	AtGRF1,GRF1	4	965.276	1180	0	0.234927
	gma-miR396b-5p	TTCCACAGCTTTCTTGAACTT	Glyma.17G232700.1	growth-regulating factor 1	GO:0005515(protein binding);GO:0005524(ATP binding);GO:0016818(hydrolase activity, acting on acid anhydrides, in phosphorus-containing anhydrides);GO:0006355(regulation of transcription, DNA-dependent);GO:0005634(nucleus)	-	-	AtGRF1,GRF1	4	965.276	1163	0	0.234927
	gma-miR396b-5p	TTCCACAGCTTTCTTGAACTT	Glyma.U028600.1	growth-regulating factor 1	GO:0005515(protein binding);GO:0005524(ATP binding);GO:0016818(hydrolase activity, acting on acid anhydrides, in phosphorus-containing anhydrides);GO:0006355(regulation of transcription, DNA-dependent);GO:0005634(nucleus)	-	-	AtGRF1,GRF1	4	965.276	1106	0	0.234927
	gma-miR396b-5p	TTCCACAGCTTTCTTGAACTT	Glyma.U028600.2	growth-regulating factor 1	GO:0005515(protein binding)	-	-	AtGRF1,GRF1	4	965.276	890	0	0.234927
	gma-miR396b-5p	TTCCACAGCTTTCTTGAACTT	Glyma.U028600.3	growth-regulating factor 1	GO:0005515(protein binding);GO:0005524(ATP binding);GO:0016818(hydrolase activity, acting on acid anhydrides, in phosphorus-containing anhydrides);GO:0006355(regulation of transcription, DNA-dependent);GO:0005634(nucleus)	-	-	AtGRF1,GRF1	4	965.276	473	0	0.234927
	gma-miR396b-5p	TTCCACAGCTTTCTTGAACTT	Glyma.U028700.1	growth-regulating factor 1	GO:0005515(protein binding);GO:0005524(ATP binding);GO:0016818(hydrolase activity, acting on acid anhydrides, in phosphorus-containing anhydrides);GO:0006355(regulation of transcription, DNA-dependent);GO:0005634(nucleus)	-	-	AtGRF1,GRF1	4	965.276	1121	0	0.234927
	gma-miR396a-5p	TTCCACAGCTTTCTTGAACTG	Glyma.01G148600.1	growth-regulating factor 2	GO:0005515(protein binding);GO:0005524(ATP binding);GO:0016818(hydrolase activity, acting on acid anhydrides, in phosphorus-containing anhydrides);GO:0006355(regulation of transcription, DNA-dependent);GO:0005634(nucleus)	-	-	AtGRF2,GRF2	3	1899.54	548	0	0.12147
	gma-miR396a-5p	TTCCACAGCTTTCTTGAACTG	Glyma.09G212500.1	growth-regulating factor 2	GO:0005515(protein binding);GO:0005524(ATP binding);GO:0016818(hydrolase activity, acting on acid anhydrides, in phosphorus-containing anhydrides);GO:0006355(regulation of transcription, DNA-dependent);GO:0005634(nucleus)	-	-	AtGRF2,GRF2	3	1899.54	569	0	0.12147
	gma-miR396a-5p	TTCCACAGCTTTCTTGAACTG	Glyma.09G212500.2	growth-regulating factor 2	GO:0005515(protein binding);GO:0005524(ATP binding);GO:0016818(hydrolase activity, acting on acid anhydrides, in phosphorus-containing anhydrides);GO:0006355(regulation of transcription, DNA-dependent);GO:0005634(nucleus)	-	-	AtGRF2,GRF2	3	1899.54	386	0	0.12147
	gma-miR396a-5p	TTCCACAGCTTTCTTGAACTG	Glyma.11G110700.2	growth-regulating factor 2	GO:0005515(protein binding)	-	-	AtGRF2,GRF2	3	16.2818	243	4	0.994214
	gma-miR396b-5p	TTCCACAGCTTTCTTGAACTT	Glyma.01G148600.1	growth-regulating factor 2	GO:0005515(protein binding);GO:0005524(ATP binding);GO:0016818(hydrolase activity, acting on acid anhydrides, in phosphorus-containing anhydrides);GO:0006355(regulation of transcription, DNA-dependent);GO:0005634(nucleus)	-	-	AtGRF2,GRF2	4	1899.54	548	0	0.234927
	gma-miR396b-5p	TTCCACAGCTTTCTTGAACTT	Glyma.09G212500.1	growth-regulating factor 2	GO:0005515(protein binding);GO:0005524(ATP binding);GO:0016818(hydrolase activity, acting on acid anhydrides, in phosphorus-containing anhydrides);GO:0006355(regulation of transcription, DNA-dependent);GO:0005634(nucleus)	-	-	AtGRF2,GRF2	4	1899.54	569	0	0.234927
	gma-miR396b-5p	TTCCACAGCTTTCTTGAACTT	Glyma.09G212500.2	growth-regulating factor 2	GO:0005515(protein binding);GO:0005524(ATP binding);GO:0016818(hydrolase activity, acting on acid anhydrides, in phosphorus-containing anhydrides);GO:0006355(regulation of transcription, DNA-dependent);GO:0005634(nucleus)	-	-	AtGRF2,GRF2	4	1899.54	386	0	0.234927
	gma-miR396b-5p	TTCCACAGCTTTCTTGAACTT	Glyma.11G110700.2	growth-regulating factor 2	GO:0005515(protein binding)	-	-	AtGRF2,GRF2	4	16.2818	243	4	0.999976
	gma-miR396a-5p	TTCCACAGCTTTCTTGAACTG	Glyma.01G234400.1	growth-regulating factor 5	GO:0005515(protein binding);GO:0005524(ATP binding);GO:0016818(hydrolase activity, acting on acid anhydrides, in phosphorus-containing anhydrides);GO:0006355(regulation of transcription, DNA-dependent);GO:0005634(nucleus)	-	-	AtGRF5,GRF5	3	16.2818	704	4	0.994214
	gma-miR396a-5p	TTCCACAGCTTTCTTGAACTG	Glyma.11G110700.1	growth-regulating factor 5	GO:0005515(protein binding);GO:0005524(ATP binding);GO:0016818(hydrolase activity, acting on acid anhydrides, in phosphorus-containing anhydrides);GO:0006355(regulation of transcription, DNA-dependent);GO:0005634(nucleus)	-	-	AtGRF5,GRF5	3	16.2818	593	4	0.994214
	gma-miR396a-5p	TTCCACAGCTTTCTTGAACTG	Glyma.12G014700.1	growth-regulating factor 5	GO:0005515(protein binding);GO:0005524(ATP binding);GO:0016818(hydrolase activity, acting on acid anhydrides, in phosphorus-containing anhydrides);GO:0006355(regulation of transcription, DNA-dependent);GO:0005634(nucleus)	-	-	AtGRF5,GRF5	3	16.2818	504	4	0.994214
	gma-miR396a-5p	TTCCACAGCTTTCTTGAACTG	Glyma.12G014700.2	growth-regulating factor 5	GO:0005515(protein binding);GO:0005524(ATP binding);GO:0016818(hydrolase activity, acting on acid anhydrides, in phosphorus-containing anhydrides);GO:0006355(regulation of transcription, DNA-dependent);GO:0005634(nucleus)	-	-	AtGRF5,GRF5	3	16.2818	532	4	0.994214
	gma-miR396b-5p	TTCCACAGCTTTCTTGAACTT	Glyma.01G234400.1	growth-regulating factor 5	GO:0005515(protein binding);GO:0005524(ATP binding);GO:0016818(hydrolase activity, acting on acid anhydrides, in phosphorus-containing anhydrides);GO:0006355(regulation of transcription, DNA-dependent);GO:0005634(nucleus)	-	-	AtGRF5,GRF5	4	16.2818	704	4	0.999976
	gma-miR396b-5p	TTCCACAGCTTTCTTGAACTT	Glyma.11G110700.1	growth-regulating factor 5	GO:0005515(protein binding);GO:0005524(ATP binding);GO:0016818(hydrolase activity, acting on acid anhydrides, in phosphorus-containing anhydrides);GO:0006355(regulation of transcription, DNA-dependent);GO:0005634(nucleus)	-	-	AtGRF5,GRF5	4	16.2818	593	4	0.999976
	gma-miR396b-5p	TTCCACAGCTTTCTTGAACTT	Glyma.12G014700.1	growth-regulating factor 5	GO:0005515(protein binding);GO:0005524(ATP binding);GO:0016818(hydrolase activity, acting on acid anhydrides, in phosphorus-containing anhydrides);GO:0006355(regulation of transcription, DNA-dependent);GO:0005634(nucleus)	-	-	AtGRF5,GRF5	4	16.2818	504	4	0.999976
	gma-miR396b-5p	TTCCACAGCTTTCTTGAACTT	Glyma.12G014700.2	growth-regulating factor 5	GO:0005515(protein binding);GO:0005524(ATP binding);GO:0016818(hydrolase activity, acting on acid anhydrides, in phosphorus-containing anhydrides);GO:0006355(regulation of transcription, DNA-dependent);GO:0005634(nucleus)	-	-	AtGRF5,GRF5	4	16.2818	532	4	0.999976
	gma-miR396a-5p	TTCCACAGCTTTCTTGAACTG	Glyma.04G230600.1	growth-regulating factor 7	GO:0005515(protein binding);GO:0005524(ATP binding);GO:0016818(hydrolase activity, acting on acid anhydrides, in phosphorus-containing anhydrides);GO:0006355(regulation of transcription, DNA-dependent);GO:0005634(nucleus)	-	-	AtGRF7,GRF7	3	50.8805	1049	0	0.12147
	gma-miR396a-5p	TTCCACAGCTTTCTTGAACTG	Glyma.04G230600.2	growth-regulating factor 7	GO:0005515(protein binding);GO:0005524(ATP binding);GO:0016818(hydrolase activity, acting on acid anhydrides, in phosphorus-containing anhydrides);GO:0006355(regulation of transcription, DNA-dependent);GO:0005634(nucleus)	-	-	AtGRF7,GRF7	3	50.8805	1108	0	0.12147
	gma-miR396a-5p	TTCCACAGCTTTCTTGAACTG	Glyma.04G230600.3	growth-regulating factor 7	GO:0005515(protein binding);GO:0005524(ATP binding);GO:0016818(hydrolase activity, acting on acid anhydrides, in phosphorus-containing anhydrides);GO:0006355(regulation of transcription, DNA-dependent);GO:0005634(nucleus)	-	-	AtGRF7,GRF7	3	50.8805	1108	0	0.12147
	gma-miR396a-5p	TTCCACAGCTTTCTTGAACTG	Glyma.04G230600.4	growth-regulating factor 7	GO:0005515(protein binding);GO:0005524(ATP binding);GO:0016818(hydrolase activity, acting on acid anhydrides, in phosphorus-containing anhydrides);GO:0006355(regulation of transcription, DNA-dependent);GO:0005634(nucleus)	-	-	AtGRF7,GRF7	3	50.8805	1179	0	0.12147
	gma-miR396a-5p	TTCCACAGCTTTCTTGAACTG	Glyma.04G230600.5	growth-regulating factor 7	GO:0005515(protein binding)	-	-	AtGRF7,GRF7	3	50.8805	1194	0	0.12147
	gma-miR396a-5p	TTCCACAGCTTTCTTGAACTG	Glyma.04G230600.6	growth-regulating factor 7	GO:0005515(protein binding);GO:0005524(ATP binding);GO:0016818(hydrolase activity, acting on acid anhydrides, in phosphorus-containing anhydrides);GO:0006355(regulation of transcription, DNA-dependent);GO:0005634(nucleus)	-	-	AtGRF7,GRF7	3	50.8805	1179	0	0.12147
	gma-miR396a-5p	TTCCACAGCTTTCTTGAACTG	Glyma.04G230600.7	growth-regulating factor 7	GO:0005515(protein binding);GO:0005524(ATP binding);GO:0016818(hydrolase activity, acting on acid anhydrides, in phosphorus-containing anhydrides);GO:0006355(regulation of transcription, DNA-dependent);GO:0005634(nucleus)	-	-	AtGRF7,GRF7	3	50.8805	1049	0	0.12147
	gma-miR396a-5p	TTCCACAGCTTTCTTGAACTG	Glyma.04G230600.8	growth-regulating factor 7	GO:0005515(protein binding);GO:0005524(ATP binding);GO:0016818(hydrolase activity, acting on acid anhydrides, in phosphorus-containing anhydrides);GO:0006355(regulation of transcription, DNA-dependent);GO:0005634(nucleus)	-	-	AtGRF7,GRF7	3	50.8805	1049	0	0.12147
	gma-miR396a-5p	TTCCACAGCTTTCTTGAACTG	Glyma.06G134600.1	growth-regulating factor 7	GO:0005515(protein binding);GO:0005524(ATP binding);GO:0016818(hydrolase activity, acting on acid anhydrides, in phosphorus-containing anhydrides);GO:0006355(regulation of transcription, DNA-dependent);GO:0005634(nucleus)	-	-	AtGRF7,GRF7	3	1261.84	1103	0	0.12147
	gma-miR396a-5p	TTCCACAGCTTTCTTGAACTG	Glyma.06G134600.2	growth-regulating factor 7	GO:0005515(protein binding);GO:0005524(ATP binding);GO:0016818(hydrolase activity, acting on acid anhydrides, in phosphorus-containing anhydrides);GO:0006355(regulation of transcription, DNA-dependent);GO:0005634(nucleus)	-	-	AtGRF7,GRF7	3	1261.84	713	0	0.12147
	gma-miR396b-5p	TTCCACAGCTTTCTTGAACTT	Glyma.04G230600.1	growth-regulating factor 7	GO:0005515(protein binding);GO:0005524(ATP binding);GO:0016818(hydrolase activity, acting on acid anhydrides, in phosphorus-containing anhydrides);GO:0006355(regulation of transcription, DNA-dependent);GO:0005634(nucleus)	-	-	AtGRF7,GRF7	4	50.8805	1049	0	0.234927
	gma-miR396b-5p	TTCCACAGCTTTCTTGAACTT	Glyma.04G230600.2	growth-regulating factor 7	GO:0005515(protein binding);GO:0005524(ATP binding);GO:0016818(hydrolase activity, acting on acid anhydrides, in phosphorus-containing anhydrides);GO:0006355(regulation of transcription, DNA-dependent);GO:0005634(nucleus)	-	-	AtGRF7,GRF7	4	50.8805	1108	0	0.234927
	gma-miR396b-5p	TTCCACAGCTTTCTTGAACTT	Glyma.04G230600.3	growth-regulating factor 7	GO:0005515(protein binding);GO:0005524(ATP binding);GO:0016818(hydrolase activity, acting on acid anhydrides, in phosphorus-containing anhydrides);GO:0006355(regulation of transcription, DNA-dependent);GO:0005634(nucleus)	-	-	AtGRF7,GRF7	4	50.8805	1108	0	0.234927
	gma-miR396b-5p	TTCCACAGCTTTCTTGAACTT	Glyma.04G230600.4	growth-regulating factor 7	GO:0005515(protein binding);GO:0005524(ATP binding);GO:0016818(hydrolase activity, acting on acid anhydrides, in phosphorus-containing anhydrides);GO:0006355(regulation of transcription, DNA-dependent);GO:0005634(nucleus)	-	-	AtGRF7,GRF7	4	50.8805	1179	0	0.234927
	gma-miR396b-5p	TTCCACAGCTTTCTTGAACTT	Glyma.04G230600.5	growth-regulating factor 7	GO:0005515(protein binding)	-	-	AtGRF7,GRF7	4	50.8805	1194	0	0.234927
	gma-miR396b-5p	TTCCACAGCTTTCTTGAACTT	Glyma.04G230600.6	growth-regulating factor 7	GO:0005515(protein binding);GO:0005524(ATP binding);GO:0016818(hydrolase activity, acting on acid anhydrides, in phosphorus-containing anhydrides);GO:0006355(regulation of transcription, DNA-dependent);GO:0005634(nucleus)	-	-	AtGRF7,GRF7	4	50.8805	1179	0	0.234927
[truncated: 134 more rows]

## Sheet: Table S6
Table S6 GO analyses of potentially targets of significant differential expressed miRNAs in chilling-treated vegetable soybean compared with control.
[truncated: 101 more rows]

## Sheet: Table S7
Table S7 Primer sequences used for qRT-PCR.
[truncated: 38 more rows]

[truncated: 2 more sheets: Table S8, Table S9]
